# Supplementary material for: Assessing Interocular Symmetry of the Foveal Cone Mosaic
Source: Invest Ophthalmol Vis Sci. 2020 Dec 17;61(14):23. doi: 10.1167/iovs.61.14.23 (PMC7746960; doi:10.1167/iovs.61.14.23)
Supplement: Supplement 2 [file iovs-61-14-23_s002.xlsx]

## Sheet: JC_0007
231.539	361.324
657.5	188
284.5	42.5
290.769	483.474
7	654
571.512	276.585
561.5	192
560.752	257.266
684.005	448.993
11	702
8	646
71	2.5
229.42	414.321
554.149	358.02
289.791	605.015
473.692	408.398
54	2.5
106.134	347.016
7	678
519.668	443.857
313.273	324.815
621.156	411.821
368.626	298.669
241	690
486.898	484.453
293.5	695
432	702
279.276	490.811
617	49
476	702
327.17	382.287
528.716	304.953
352.138	260.511
537	49
393	696
304	702
344	702
403.262	461.709
63	646
223	682
186	686
50.5	670
425	688
79	646
558.796	400.328
248	702
471.5	683
603.548	309.355
331	692
493	680
258	690
471.087	429.396
113	646
447	684
286	690
364	686
454.5	681
96	702
237.428	271.817
280.498	525.781
352.885	514.288
451.953	306.242
362	666
428	670
471	676
158.713	434.564
561	51
166.5	648
264	670
402	666
193	650
215.5	652
386	666
419	668
352.138	293.958
264.5	677
346	650
533.5	215
370	650
323.5	651
53	702
673	52
354	650
116	686
415	660
294	650
223	674
92	678
474	650
239	666
412.908	341.538
537	645
255.8	411.966
408	3
396.42	419.503
635.34	491.789
645.5	153
673	645
524.07	305.931
563.5	155.5
646	660
449.727	579.338
687	667
484.513	434.343
615.5	666.5
358.262	381.816
150	3
697	677
696	670
572	674
596	674
534	676
412.5	51
468.967	177.6
650.502	351.418
644.6	583.4
662	684
394.214	517.956
524	682
609.173	347.016
631	683
599	683
485.186	572.49
519	691
503.772	475.404
571	695
634	696
522	696
530.672	431.874
607.6	685.6
330.914	328.88
61	3
552.4	682.4
304.558	406.548
562.708	344.326
543.6	677.6
452.008	333.765
641.453	643.165
269.004	665.419
601	41
448.504	569.556
491.624	564.181
276.057	263.102
241.859	534.341
99.0425	99.2871
171.185	193.928
613.819	388.834
471.558	392.651
351.662	470.269
553.416	543.634
464.5	45
608	2.5
649	61
192.216	508.174
454.128	672.756
426.098	343.187
345.071	382.287
247.085	349.782
284.4	398.6
669.5	258
581.783	251.397
529	63
623.112	572.001
206.889	288.079
86.4	411.4
377.584	449.727
306.442	395.949
602.815	527.738
345.304	480.54
259.467	467.823
358.999	453.15
285.479	213.167
538.009	299.084
692.5	277.5
521	66
437.988	458.041
135.48	425.761
657	67
130.345	350.439
559.5	285
638.5	288.5
552.5	16
374.75	277.942
386.292	428.218
219.605	331.365
635.5	295
501.571	208.845
541.5	294
274.173	248.263
593	70
308.5	55.5
324.5	54
647.5	301
669.821	287.346
114.938	399.349
369.332	395.949
487.104	356.849
384.878	268.049
329.055	101.755
573.224	78.9895
193.194	243.816
648	4
179.4	124.6
521	73
580.5	309.5
129.122	593.522
455.84	532.384
358.754	470.024
568.578	484.942
391.943	458.397
292.545	214.109
617.977	472.225
409.131	475.16
372	4
201.264	457.797
486.164	673.734
405.135	239.783
569.556	450.949
548.28	362.422
352.5	72
636.562	357.776
292.5	72
614.797	281.232
250	4
425.027	486.409
554.883	562.953
509.641	627.025
440.467	292.545
391.709	216.936
485.691	236.957
616.754	570.534
294.901	248.97
347.749	485.92
329.408	456.574
447.77	479.562
305.6	367.4
370.981	335.65
215.937	343.103
188.059	293.948
697	60
515.021	393.725
701.5	251
466.6	350.4
478.625	263.573
483.719	535.808
292.5	89
58.6919	325.984
474.5	89.5
442.6	274.4
345.304	592.299
283.359	359.675
395.949	408.668
573.469	375.383
388	5
641	93
368.626	376.163
466.848	249.676
10.5156	304.464
328.819	232.011
355.6	50.4
276	5
483.963	1.22275
482.496	547.546
641.5	412
446.5	83.5
658.327	650.502
568.578	282.699
286.892	347.427
194.172	604.771
597	100.5
268.049	387.94
621.4	494.235
458.775	619.444
437.64	399.718
22	5
478.339	453.639
492.034	47.4426
426.098	353.08
425.516	451.927
398.304	208.221
237.947	467.09
544	6
568	6
581.783	189.526
295.136	220.469
331.4	283.6
453.639	451.194
187.08	248.951
524.314	347.26
366.335	642.432
576.159	8.55923
300.5	107
681	77
510.5	104.5
368.39	103.639
538.498	337.234
301.967	337.534
620.667	485.92
452.906	613.819
320	6
258.489	306.665
410.4	535.4
412.555	524.07
587.897	405.219
571.4	495.4
491.055	457.063
425.627	264.28
500.6	522.6
298.905	303.851
90	6
427.276	392.416
602.5	350.5
542.9	362.667
551.215	597.924
471.736	491.789
265.929	91.1554
244.965	305.736
484.513	391.474
105.89	95.1298
577	87
347.016	573.224
220.339	418.18
666.886	185.858
556.35	290.28
588.5	377.5
478.86	289.954
360.5	92
377.812	209.398
597	515.5
609	124
255.554	634.606
650.746	393.48
283.677	658.083
12	6.5
569.5	528
702	536.5
375.457	99.3994
305.971	20.4923
328.185	665.419
386.998	285.714
421.152	385.114
361.689	649.523
697	130
249.685	445.08
482.007	488.61
306.207	439.053
534.5	561
552.682	382.72
343.347	503.527
584.473	473.692
3.42369	4.89099
615	577.5
661	571.5
638.5	577
665	138
585	138
571	137.5
644.143	535.074
275.115	405.842
514	588.5
566.5	593
292.074	126.958
609.417	298.839
365.836	429.917
605.5	604
601	144
557	145
525	145
337.77	354.258
148.442	598.657
278.542	455.107
411.024	405.842
100.999	108.825
624	8.5
548.6	368.6
142	8
131.812	176.809
194.172	250.419
582.028	347.994
363.208	251.561
321.046	325.521
350.018	342.009
242	8
201	618.5
375.221	323.873
334.299	468.068
336	622.5
553.416	396.415
674.5	466.5
248.5	588.5
362.266	426.098
46	8
163	594.5
253.916	382.994
633	114
189	602.5
386.998	315.629
79	8
529.4	360.4
312.802	413.615
590.5	476.5
113	8
114	614.5
346.014	281.71
192.216	471.736
319.5	569.5
282.699	459.998
217.405	263.38
452.906	468.557
288.5	136
276.057	62.8902
416.595	390.465
295.136	323.166
560.6	338.6
176	574.5
561	119
113.716	384.187
66	526.5
403.722	247.792
625	120
328	534.5
239.077	188.435
640.5	29
101.977	303.486
585	121
537.5	504
235.308	89.271
545.5	504
569	123
179	538.5
529	186
502.305	328.185
256.777	497.414
133.769	543.389
609.5	45
375.628	502.794
304.322	309.269
623.357	16.8739
348.483	566.132
481.922	91.862
306.91	530.183
637	195
382.5	175
488	10
358.754	629.715
30.3241	340.657
258.391	202.332
304.558	180.191
272.673	544.856
564.665	308.132
432.223	386.527
122.519	92.9288
462.372	398.54
619.688	370.003
695	198.5
459.31	350.725
344.5	170
270.64	339.418
166	10
480.038	307.62
137.681	338.212
625	202
633	202
517	203
370.039	314.922
665	208
252.032	417.383
217	697.5
398	673.5
297.256	434.107
138.5	655.5
542.166	36.1933
487	659.5
70	677.5
261.668	654.17
661	215
291.839	45.931
523.336	549.992
557	217
423.315	549.747
523.825	515.755
390.301	494.479
525	153
418.5	217
565.6	390.4
696	645.5
424.921	185.137
407.491	23.5544
525	664.5
612.6	155.4
408.642	464.155
656	9
549	672.5
571	159.5
592	9
155.778	439.211
656.371	351.418
669.5	673
347.662	264.516
190.26	379.052
555.372	450.705
559.529	245.772
323.166	421.388
513.309	301.285
276	12
681.5	693
79.9677	259.467
526.515	594.5
202.4	356.4
677	167
37	12.5
250	12
34.726	514.043
541	169
557	169
271.817	377.105
577	172
495.946	432.608
393.829	340.125
605	175
146.241	302.019
56	11
56.98	400.572
649.5	42
246.143	219.527
291.368	381.11
464.963	278.177
444.471	399.482
277.564	550.725
259.334	402.073
418.561	353.315
185.613	377.095
499.859	400.328
397.127	180.898
298.905	266.164
85	14
316.5	248
252.267	195.737
315.958	461.22
119	14
106	14
654.17	481.518
528	15
531	259
508.418	632.65
555.4	252.6
290.425	225.651
489.833	434.564
666.397	592.543
308	14
678	268.5
488.282	338.947
629	274
541	274
508.418	446.058
671	273
701	274
601	280
530	282.5
577	284
305.971	29.6785
435.756	358.733
656.126	434.564
623	285
334.943	365.564
621	290
685	290
701	290
661.506	451.927
230.121	444.591
492.278	399.349
602	298.5
665	300
324	13
508.5	226
17	14
445.413	328.112
607	305
344.6	402.309
347.6	558.4
569.5	72
643	307
344.836	362.266
284.066	425.392
575	309
125.943	345.304
344.5	222
517.467	529.694
529	312
218	13
477.116	510.375
293.252	362.502
386.763	404.193
75	16
363.679	314.922
260.04	92.0976
298	309.5
83.1468	377.095
304.22	608.684
657	222
368	17.5
565	221
535	222.5
161.647	338.946
385.585	349.311
363.208	236.486
47	16
422	297.5
446.5	298
488.854	473.692
475	296.5
301	294.5
469.046	485.92
444.942	355.2
456.248	396.891
295.171	448.993
685	235
597	235
154	295.5
517.711	348.238
494.724	641.209
420.87	582.272
581	237
295	276.5
462.932	467.823
310.5	278
262.631	391.709
102.5	257.5
476.382	532.873
572.49	398.86
616	14
306.442	256.507
597.19	508.663
625	242
3.91279	124.72
541	243
211.78	455.107
501.082	336.011
457.308	578.36
164.826	429.673
354.352	609.906
333.566	452.172
599	248.5
294.194	139.913
158	15
140	15
184	15
318.219	299.14
70.4303	57.7137
527.249	238.68
616.754	31.7914
440.467	412.908
495.946	447.77
239.077	315.864
368.39	276.057
464.5	376
514	382.5
460	21.5
613	382
318.403	586.185
346.5	378
581	386
176	21
672	22
401.5	375
114	20
102	20
601	392
307.856	36.9804
402.5	366
524.803	531.651
414.321	418.561
497.414	325.984
234	20
474	361.5
367.5	357
36	21
615	401
469.439	311.389
299.612	411.966
531	403
408.642	510.864
667	407
277.235	314.215
548.035	200.531
548.525	459.264
448.711	368.626
588.631	357.287
470.381	150.041
456.329	554.638
311.556	456.574
168	19
620	417.5
453.5	339
326.229	574.936
684.25	454.128
601	420
549	422
26	21
286.186	130.962
261.689	425.392
392	19
402.039	456.329
621	426
63	19
77.4	186.6
575	433
37	335.5
627	435
187.08	72.1421
9	351.5
507.929	583.006
613.086	628.737
492	18
537.5	106
595	443
135.97	412.31
332	18
92	19
487.575	309.269
42	343.5
569	444
615	445
254.387	347.898
151	433.5
509.886	414.756
600	323.5
185.124	364.134
14.1839	634.851
264	25
573.469	572.735
496	25
83	419.5
586.674	293.948
363.89	484.453
691	327
279.6	175.6
388.834	453.395
655	333
426	425.5
120	443.5
279.5	425
437.5	423
562.464	163.848
372.5	416
666	342.5
379.225	229.42
124.965	86.8151
393.122	330.468
72	435.5
603	343
240.5	422.5
192	23
434.5	410
291.5	405
226	23
448.475	404.664
561.241	483.23
643	355
567	357
261.925	234.837
174.364	382.475
679	357
92	387.5
643	363
480.98	196.443
126.5	381.5
82	22
70	387.5
623	365
133.5	380.5
362.266	321.517
15	24
125	23.5
539	367
316.335	235.544
25.5	423.5
511.353	422.092
45	23
669	374
216	22.5
55	23.5
5	25
352.5	380
629	374
230.5	390.5
98.4	158.6
150	395.5
635	379
142	395.5
175.097	420.625
549.258	433.586
298.669	394.536
671	514
206.155	393.236
574	521
535	522
60	28
202	29
250	29
264.751	415.028
148.5	502.5
294.438	670.799
549	532
181.945	75.5658
638	529
483.807	302.909
521	536
118	28
570	541
109	28
303	488.5
556	555
696	559
647	554
518.445	496.68
76	29
702	569
325.5	483
666.6	559.6
554.149	389.812
88	29
388.345	549.014
280.061	308.562
646	577
687	570
513	576
33.4	259.6
562	581
387.5	477
568	583
208	463.5
641	592
660	587
552	591
246.75	505.239
519	594
23	499.5
635	598
272.184	587.163
230.5	478.5
488.5	468
656.615	384.187
371.715	673
439	464.5
595	606
629	604
71	451.5
513	608
521	608
529	608
15.4	300.4
547.4	578.4
125.943	503.038
184	26
681	616
524.803	581.539
367.069	571.757
651	614
205	453.5
420	455.5
668.6	629.6
529	624
489.833	491.055
608	35
162.87	40.8398
606	625
549	628
597	628
614.553	366.335
359.488	582.517
696	631
630	633
606	633
98	27
250	35
338	635
346	635
454	643
128	615
208	35
217	627
600.614	432.853
378.807	496.925
201	627
412.437	275.351
59	583
272	639
326	643
168	35
595	451
503.527	494.479
321	637
103	33.5
68	34
423	633
563	455
185	635
267.578	327.406
677	458
478	627
341	613
403	625
68	583
217	643
557	458
505	621
248.5	637
22	31
411.5	626
413	613
372	35
233	635
46	607
96	583
64	591
217	635
651	459
128	36
201	635
133	579
293	597
492	34
569	464
487	609
432	34
296	33.5
408	607
89	631
354	595
448.475	323.166
52	615
266.871	439.289
90	639
240	32
591	469
212	583
154	591
596.212	196.373
326.474	451.194
633	472
553.5	114
235	611
71	615
258	311.801
58	36
49	639
617.487	508.663
173	595
702	472.5
366	579
325	581
288	583
457	589
183	595
440	591
95	35
313	589
201.753	405.952
633.139	33.9924
31	30
150	607
404.4	222.4
193	555
314.5	564
683	483
510.13	529.939
237	555
493	573
40	30
641	480
596	481.5
555	483
67	535
97	543
251	555
146.4	562.6
641.5	117
97	535
523	487
200.041	269.004
445	557
205	571
425	557
385.899	499.37
285	549
348	31
697	488
587	491
380	31
212	575
121.786	556.839
380	559
340.168	655.393
447.526	472.225
335.414	268.049
593	496
174	519
176	30
288	535
16.5	599
239	523
36	551
215	515
40	559
258	539
315	545
673	500
483	529
529	504
406.313	313.98
648	507.5
417.201	651.724
626	506.5
696	29.5
679	505
430	515
217.649	448.504
164	543
656	511.5
641	508
247	531
273	525
222	535
98	551
540.454	341.88
448	30
491	513
355	521
511	513
464.021	420.917
422.826	570.045
696	44.5
349.782	63.3612
17	701
457.897	213.638
673.978	341.88
357.555	362.737
428	43
430.338	338.241
252	44
73	41
383.23	417.148
546.568	238.925
16	39
115.183	211.535
28	38
395.437	492.278
136	41
81	44
500.837	406.197
74.5876	326.718
103	43
408.398	578.604
530.5	199.5
410.553	304.087
12.5	661
503.283	395.926
65	43
389.825	152.868
446.826	221.411
686.206	409.131
90.7279	211.291
283.188	479.072
217	689
232	39
265	695
441.88	106.701
72	661
115	677
191	681
175	681
165	681
227	689
484	701
126.5	665
333.059	371.688
477	695
208	685
179	689
92	669
117	37
318	681
286	681
332	685
152	701
325	679
654.17	368.292
7	41
454	689
134	701
86	37
306	689
394	681
381	687
500	677
540.5	211
239	657
406	673
473.018	474.712
370	665
80	701
50	39
64.5611	575.67
423	675
344	38
318	673
105.5	697
123	701
494	665
676.668	44.7526
255	649
39	39
434	665
442	665
411	667
316.806	335.179
472.225	607.216
458	657
45	701
481	655
286	649
206	677
331.4	237.6
248	669
451	651
269	655
346.014	347.191
316	653
665	3
481	647
232	661
288.305	341.303
585	646
554	647
299.847	152.161
268	52
114	50
218.872	399.105
410.553	293.723
656	661
71	49
672	38
634	671
587	672
681.5	9
687	676
525	674
657	670
15	47.5
432.608	637.785
645	682
398.54	201.625
180	49
500	50.5
244.6	267.4
460.959	382.052
26	46
695	684
560	685
123	52
244	49
214	49
222.353	343.894
190	50
90	51
164	50
245.6	273.4
536	701
529	702
63	52
657	702
681	702
100	51
137.926	375.383
675.935	425.516
592	41
293.723	410.317
510.864	137.192
530.672	568.088
306.841	478.401
34	46
359.911	391.474
175.6	289.4
48.4208	393.969
55	47
436.521	445.569
193.439	326.229
6	51.5
554.394	278.297
408	44.5
130	46
156	46
343.103	444.102
324	45
16	56
46	57
470.145	255.8
441.88	5.65305
640.5	254
464	60
456.013	374.514
98.5534	589.12
116	57.5
356	59.5
518.5	265
387.234	300.083
310.682	391.474
368.781	551.948
524.5	270
89	60.5
358.51	493.256
24	53
167.516	258.244
696	67
220.095	363.401
39	53
316	56.5
90.4833	88.7715
648.056	637.296
31	60
512.576	398.616
501.816	316.936
692.5	286
351.196	370.51
484.208	511.598
648	69
282.652	341.774
318.893	449.482
53	54
81	56
553	4
684.5	306
158	54
336.678	327.862
300.738	476.367
222	54.5
395.478	247.321
13.9393	68.963
360.711	553.905
88	69
664	53
482.393	32.7406
267.782	494.724
308	73
380.5	4
552	53.5
313.273	397.833
95	67
228	74
223.06	190.555
632.894	464.4
20.5	63
61	69
73.5	67.5
128.633	400.572
348.483	448.748
169	73.5
150	74
168	67
584	55
116	73
42	72
233.424	235.308
372	67
176	69
234.034	603.793
10	62
616.509	344.081
124	71
105	71
51	73
424.921	236.25
39	61
396	66
299.084	594.011
385.165	494.235
384.676	459.753
63	61
412	65
184	63.5
568	58
266.4	130.962
353.129	570.289
500	63
130	66
415.028	401.837
103.934	417.201
118	65
350.018	400.66
388.214	447.548
110	65
46.4644	87.3042
484	62
361.795	385.114
244.023	62.4191
305.971	296.785
235.6	61.4
451.302	77.965
202	62
54	64
34	66
560	91
528	91
616	91
624	91
329.526	267.107
228.165	607.706
500	90
282.888	7.5374
631.182	346.282
53	83
410.843	499.615
176	88
487.811	242.61
187.08	459.998
300.551	446.303
36	85
330.939	131.669
69	83
396	88
496.435	453.15
330.4	86.6
97	83
81	84
113	90
214.4	466.6
476.74	167.943
632	96
487.104	272.053
184	85
250	86
330.232	362.266
542.655	432.608
5	80
105	87
436.227	374.043
272	84
321.6	89.4
337.77	410.082
60	76
612.107	333.81
104	78
177	80.5
430.163	572.246
291.603	313.744
343.423	325.286
561.73	560.507
662.5	425
653.192	465.867
33	77
396	80
588.631	384.432
244.965	332.823
490.402	170.769
132	82
149	82.5
224	81
44	79
15	84
114	82
576.648	221.317
330.631	500.593
371.217	363.208
673	6
648.056	443.368
316	78
165.56	343.837
89	79
420	76
160	78
672	107
360	76
492.641	554.01
302.909	288.777
548.525	213.981
174	104
374.75	385.821
16	98
672	76
252	104
190	105
484	106
510.375	252.62
320.104	398.775
44	102
460.723	282.888
456	104
289.012	357.555
280.297	384.878
446.792	494.235
476.269	128.607
516	78.5
378.563	579.338
465.67	427.512
260	102
121.052	428.94
206	101
674.957	370.003
435.787	651.48
552	80
34.5	106
333.294	349.311
454.364	360.853
191.238	307.888
22	91
696.5	340
434.343	295.607
380.274	515.999
475.4	526.4
688	82
520.89	408.398
57	92
272.524	228.948
132.057	450.705
268	98
496	98
504	98
692.5	354
17	107
232	95
306.6	654.4
696	84
600	85
98	92
41	93
328	95
450.216	530.672
332.352	381.581
292	97
150	99
132	91
49	97
689	5
152	92
263.135	462.688
507.929	438.477
529	5
75	99
254.387	406.548
52.3336	120.563
416	92
26	101
278.648	57.0016
395.949	309.975
184	93
388.647	374.043
627.269	328.675
648	90
492	91
92	96
354.493	322.224
373.572	357.791
114	119
158.468	521.135
104	118
576.648	514.288
516	523.5
88	119
376	123
236	120
480	122
652	523.5
79	116
296	120
326	120.5
392	121
45	118
592	535.5
175.831	211.535
188	122
420	120
604.037	676.913
576	127
592	127
488	120
63.5	118
583	544.5
260	118
655	552.5
504	119
139	116.5
672	132
246.261	512.576
37.5	121
293.704	495.457
26	110
166	117
10	110
428	117
627.5	565
222	119
689.385	366.335
225.886	296.549
372	116
182	118
388.883	295.372
332	116
464	117
123	121
702	577.5
71.5	121.5
259.956	511.353
621.5	579
538.4	403.4
51	109
296.078	383.465
321.827	549.992
204.932	350.684
252	112
664.5	600
338	112.5
532	141
691	596.5
396.656	220.469
77	108
316	112
687	608.5
125	108
61	110
649.5	34
130	115
69.4521	363.156
43	112
702	146.5
96	115
618.466	337.723
206	109
28	119
135.725	99.0425
135	108.5
182	109
398.304	403.251
330	110.5
140.861	540.943
638	625.5
243	107.5
76.2994	308.377
564	149
17	116
580	149
55.5	114
311.624	300.554
636	151
537.764	440.678
426	107.5
260	109
196	110
222	110
508	152
323	150.5
458.368	377.576
227	147
267	633.5
287	150.5
592	108
486	151
115	599.5
69.5	143
384	631.5
560	109
576	109
251	145
464	631.5
437	147.5
320	615.5
266	145
86	138
237	151
206	152
167	149
61	142
117	583.5
197	149
294	619.5
626.536	483.23
361.56	376.634
510	145
220	150
31	128
404.912	423.548
648	112
244	140
143	137
235	587.5
129.856	508.908
441.245	418.074
189.5	136.5
272	142
24	126
584	113
660.5	470
426	595.5
336	144
552.5	468
251	137
38	148
204	138
302	137
86	146
181	141
608	115
174	144
14	126
220	142
158	144
485	581.5
128	144
72	623.5
592	116
45.2417	49.399
117	127
243	131
91	126
173	129
229	131
65	127
108	126
135	131
609.417	611.618
212	130
601.836	5.13554
576	118
616.998	259.222
512	118
6.5	140
82	124
44	126
380	128
100	124
388	128
158	136
128	136
93	134
416	127
439	537.5
66	134
58.2028	342.125
122	567.5
591.321	325.251
75	136
451.773	399.247
184.879	34.9706
47	134
56	136
373.572	256.743
524.559	376.117
127.5	555.5
593.766	570.045
101	132
328	527.5
586.674	398.616
383.5	520.5
200	180
404	184
512	186
295	182.5
50	172
60	172
41	170
373.808	268.284
149	179
229	179
552	188
185	181
100	174
170	180
22	168
570.534	457.552
480	182
462.608	327.877
260	178
322	179
191	183
358	179
234	184
251.325	180.191
140	184
392	178
672	194
90	172
126	170
680	192
147	185
28	162
34	178
516	195
151.621	325.251
554	195.5
124	184
604	197
54	178
381.345	87.8578
8	156
505.484	173.875
358	171
168	174
663.218	253.109
528.5	48
308	172
199.4	173.4
73	180
37	184
302	173
597.434	501.816
83	180
568.5	48.5
47	184
660	201
458.132	315.629
336	172
207	175
568	202
631.916	254.087
340.832	366.035
27	184
11	178
43	156
459.075	343.423
535.319	407.419
442	167
368	168
294	169
34	156
562	205.5
275.852	530.917
431	166.5
306.841	474.333
648	208
672	208
592	208
468.025	198.092
169.717	539.232
358	165
399.482	24.0255
612	209
697	12
209	167
586.43	432.853
386	159
327.17	401.366
74	166
213	155
418	159
159	153
462	161
227	155
198	156
542.4	217.6
358	157
374.986	405.371
459.075	418.326
189	153
56	164
584	212
38	164
47	164
469	157.5
21	176
137	157
167	157
644	215
428.454	11.5416
422	153
94	164
520	218
31	170
542.166	309.6
84	164
374	155
158	160
312.566	264.987
540	153
452	218
626.5	647
159	211
492	218
52	206
79	208
231	213
446.355	268.755
239.4	217.4
243.552	338.712
404.664	233.188
42	206
478	215
576	660.5
34	206
29	198
211	217
110	206
127	204
21	198
356.142	413.85
188	218
536.297	553.416
7	186
450	211
561	9
540	161
702	162.5
230	206
442	209
121	218
204.443	312.29
526	162.5
154	204
145	205
258	209
135	205
338	209
52.089	328.675
266	203
278	203
206	210
510	205
600	168
568.333	686.45
442.822	424.685
441	203.5
105	212
322.224	214.109
314	199
286	199
160.424	497.903
115	194
357	199.5
185	195
134.258	292.237
192	198
632.5	41
166	198
557.817	73.1203
409.61	356.613
527.982	381.497
452.479	286.892
446	197
21	212
68	186
52	192
257.685	324.815
97.5	189
533.852	457.063
350	195
672	174
63	192
455.596	572.246
495.213	409.865
108	186
460	196
607.4	9.6
200.531	367.313
528	178
435.991	338.241
316	190
530.672	425.516
75	200
488	192
252	188
554.149	423.56
652	181
660	181
85	202
572	181
39	198
170	188
344	192
399.247	423.979
371	192.5
322	187
413.615	335.885
308	186
320.849	534.83
245	193
273.466	185.137
551.459	404.24
153	191
261.689	222.589
422.092	469.046
676	185
123	196
208	190
347.749	496.68
26	204
99	196
165	245
264	248
33	236
16	232
379.785	462.932
152.11	37.9052
399.482	315.864
493.256	233.3
439.996	370.51
243.317	409.139
548	255
152.6	248.6
513.554	441.901
500.4	33.6
374	245
208	250
362.737	210.34
146	248
83	236
179	251
309.74	407.491
494	245
235.544	407.255
482.252	448.504
57	240
692	262
347.427	24.4965
652	262
6	234
194	238
471.736	552.193
116	250
415.499	432.458
544	268
385.349	322.224
314.686	317.277
61	246
247	237
68	250
692	270
168	238
84.5	245
588	274
132	240
532	274
126	246
124.476	60.6483
35	250
225.651	376.634
592	280
512	280
10	226
528.716	555.861
42	220
105	226
384	234
33	220
302	233
466.141	88.3289
567.355	575.425
165	231
330.232	407.962
51	220
678	285
354.022	306.207
664	292
91	220
40.3507	133.769
70	220
431	230.5
390	231
80	222
672	296
111	220
361.689	606.727
366	225
36	228
485.927	381.581
472	226
355.4	556.6
486	225
369.759	489.588
137.681	319.626
225	219
93	234
420	224
609.417	182.189
185	225
578.36	639.497
176	224
68	228
412	222
86	228
226	226
190.015	256.777
13	240
217	223
620	310
686	313
572.6	502.4
326	221
478.86	436.698
304	222
253	223
141	298
82	292
94	292
13	272
292	308
648	222
604	221
102	292
187.325	549.258
65	296
509	307
[truncated: 7,198 more rows]

## Sheet: JC_0077
516	778
480	774
637	777
610	784
437.5	775
118.126	144.776
569.02	389.67
124	734
196.5	744
780	778
609	45
341	776
596	786
650	792
645	785
692	786
322	770
365	768
770	784
117	726
628	794
141	762
588	794
551	795
513	797
34	734
377	744
212	774
724	794
166	2.5
43	742
324.485	274.786
110	718
424	750
369	752
284	758
486.548	317.283
412.719	281.989
256	734
248	718
327	740
503	732
478.985	562.537
444	734
424	734
239	714
381.5	735
508.5	725
250	742
80	750
627.722	232.29
487	724
440	726
259	716
159.5	732
601	48
203	730
284.15	389.31
444	718
304	726
36	2.5
616.918	314.762
194	734
51	654
33	646
389	704
14	758
657	49
251	690
290	698
103	662
175	690
82	670
472	694
435	700
24	766
396.5	701
268	710
729	50
463.499	496.992
506	690
133	698
325	680
399	692
123	654
376	678
438	690
231	706
289	688
336.5	39
437	680
275.146	316.922
416.321	653.292
124	646
500	678
479.705	286.311
582.345	289.552
232.5	656
364.5	661
464.94	382.108
356	662
418.482	298.555
206	646
384	662
440	662
416	662
351	676
141	658
298	674
63	678
433	656
672.38	567.939
529	52
51	710
17.5	718
333	648
246	670
466	650
82.5	690
409	648
374	658
307	660
333	656
740	650
440	3
777	37
575	651
513.918	341.052
578	664
118.126	245.975
782	676
408.038	341.052
594	672
655	675
521.841	464.219
280.908	374.184
487.988	295.674
449.814	135.772
601	38
675	671
787	687
162.423	445.492
686	684
553	685
607	683
525.083	263.622
729	39
536.967	443.691
530	696
511.397	256.059
606	700
617	701
697	709
725	705
667	703
364.461	520.761
647.17	608.635
546	720
482.6	506.4
87.5138	611.876
749	721
567	723
769	717
631.324	390.751
688	734
283.429	564.338
412.719	314.762
396.873	346.814
554.254	341.772
783	731
735	739
539	743
554.614	396.873
708.394	416.681
640	750
651	751
7	3
445.6	495.4
777	757
706	744
520	750
443.691	294.234
673	757
755	759
410	794
715	759
317.283	134.332
611	759
635	759
513	757
523	759
133.612	341.052
128	798
188.353	386.789
703	763
684	762
541	769
578.383	422.083
341.772	445.132
626	776
396	782
643.569	330.608
655	771
570	776
609	61
582.345	322.324
526.883	350.055
364.101	224.006
495.551	793.386
420.642	368.062
3.60139	442.251
322.324	379.587
395.433	369.863
563.978	331.688
409.6	383.4
285.59	469.621
729	68
665	69
591.708	445.492
460.5	55
89.4	134.6
549.5	294
306.478	351.496
248.856	371.303
301.797	472.142
200.237	470.342
350.055	405.156
657	71
495.191	478.625
679.5	305
673	73
553	74
518.96	285.95
609	53
128.21	303.957
467.4	339.6
525.803	431.086
207.44	765.296
220	4
348.615	449.814
382.468	477.544
86	4
522.562	313.681
282.709	576.222
360.5	67
264.702	330.968
388.829	432.946
451.254	383.548
396.873	283.069
392.5	65
407.677	347.174
785.5	242
512.838	305.758
432.527	394.352
101.559	238.052
516.079	161.342
126.049	312.241
495.551	333.849
310.44	421.723
531.5	247.5
436.849	363.74
560.016	634.925
547.411	676.341
793	60
553	91
689.5	380
286.311	206
439.01	358.338
390.391	563.618
397.594	301.076
85.6	272.6
769	95
224.006	535.167
638.527	363.38
729.5	408
116	5
541.5	406
136.853	255.339
713.075	641.048
432.527	477.905
186.192	398.674
451.975	203.839
266.863	244.895
442.971	280.908
304.318	268.304
388.23	322.685
26	5
553	102
713	104
324.485	325.926
56	4.5
282.349	275.867
635.645	457.016
354.737	283.429
769	107
648.5	439.5
293.153	564.338
626.642	332.048
406.957	389.67
538.048	67.7061
484.5	107
264.5	106
230.129	182.951
243.454	266.863
617	77
561	79
472.142	356.538
609	80
665.5	336
721	81
74	6
537	82
505.6	763.4
488.709	377.426
669.859	306.478
252.097	198.076
599.5	349
254.258	469.621
644.5	357.5
209.961	370.943
577.303	231.569
649.331	402.635
769	87
480.786	380.307
531.565	600.712
133.972	310.08
533	89.5
533.006	288.832
449.093	363.74
681	90
737	90
262.181	423.524
712.5	527
202	7
491.59	372.024
609	126
559	537.5
592.069	252.818
697	127
694.5	561
354.377	345.013
781	135
739.5	566
318.723	552.453
561	134
721	136
710.915	454.135
587	135.5
549.572	233.37
420.5	113
363.02	353.657
230.489	504.555
535.527	551.733
717	143
536	8
233.73	457.737
538.768	293.153
163.863	360.499
342.132	181.51
436.849	75.9893
390.031	485.107
648.61	182.23
304.678	328.087
721	152
478.265	352.576
471.062	167.825
148	8
184	8
569.02	84.2725
689.666	357.978
256	8
310.5	145
337	612.5
505.275	413.8
492	8
512	6.5
315.842	284.87
247.416	492.31
262.181	74.5488
276.5	144
284.5	144
499.873	193.395
538.408	572.621
680.5	28
364	566.5
502.394	477.905
91.5	530.5
622.68	100.119
17	8.5
641	118
384.629	288.471
502.034	570.82
712	7
721	120
681.5	496
75	566.5
41	558.5
196	518.5
594.59	245.615
343.213	321.604
183	538.5
681	186
541.289	372.384
717	189
638.887	167.105
745	188
441.17	274.426
585	190
516.079	388.23
296.034	449.093
426.405	457.377
737	194
493.03	629.523
689	192
383.908	387.149
529	196
581	197
506.716	563.978
645	197
589.4	69.6
376	725.5
652.572	254.978
487.988	576.943
249.937	357.978
135.412	80.311
692.187	294.954
465.3	352.936
577	204
334.929	447.293
356.178	289.192
231.209	532.286
64	9
444	693.5
44	9
424.244	181.51
57	661.5
532.646	487.988
360.5	158
493.751	460.978
392	9
252.818	324.845
647	214.5
354.017	202.398
230	9
687	216.5
471.422	432.167
537.5	52
304.678	390.391
400.5	154
627.722	747.289
679.4	157.6
785	154
260.02	221.486
545	158
757	157
226.527	402.996
570.5	680
697.6	408.4
276	12
462.419	299.996
605	165
712.715	427.125
727.841	534.086
364.101	759.173
533	167
128	12
574.062	343.213
580	705.5
693	169
383.908	300.356
657	168
733.963	363.02
4	12
513	172
362.66	413.08
175.028	534.807
81	11
106	797.5
277.307	310.8
723.519	317.283
776	10
721	174
627.722	292.793
206.72	274.786
34	11
566.5	740
553	178
238	789.5
592.5	750
705	178
304	11
350.415	467.1
346.454	507.076
787	750.5
529	182
399.394	436.849
248	11
353	791.5
725	185
477	783.5
295.674	280.188
714.5	768
633.485	487.268
673.5	44
529.044	314.401
459.898	399.754
320.5	248
445.852	258.22
677	255
791	252.5
757	255
374.545	349.335
675.981	454.856
260.02	569.38
587.027	459.177
789	262
633	264
280.188	291.352
54.5	14
653	262
485.828	469.261
264	14
511.397	408.398
733	266
755	271
369.863	336.73
340.331	20.5279
784	15.5
711	277
526.883	330.608
224.727	424.244
695	281
526	284.5
115	13
135.767	92.7372
689	288
431.6	518.4
779	283
603	287
645	290
517.88	672.74
737	296
355.097	81.7516
763	295
372	13
556.775	170.346
599	301
447.653	400.475
502.394	336.73
164	13
16.9265	350.775
661	306
568.299	459.537
450.894	373.104
731	311
139	297.5
313.5	307
338	309.5
493.5	311
87	16
111	295.5
657.614	440.45
184	17
105	16
136	17
592.789	116.685
456	17
221	313.5
561	224
505	302.5
441.53	442.251
285.95	423.524
781	223
548.132	346.094
644.649	528.324
43	17
242.374	361.219
25	15
439.73	532.646
4	279.5
508	16
541	231
453.775	257.86
346	281.5
374	281.5
651.492	691.107
676.6	227.4
10.5	263.5
72	17
90	259.5
394	277.5
14	17
342.132	518.96
741	239
610.076	270.464
399	264.5
292.793	306.478
497.712	355.817
312.241	317.643
192.314	440.81
731	249.5
465.5	255.5
720	14.5
39	275.5
436.849	296.394
204	15
141	261.5
594.95	485.107
709	382
241.293	403.716
419.922	744.407
575	381
395.793	445.132
775	381
609	388
449.454	453.775
123	20
560.737	381.747
97	20
377.426	634.205
302.517	423.884
464.579	323.405
515.359	499.873
230	20
636	397.5
112.039	137.958
623	401
7	339.5
437.569	424.244
720	23
505	354.5
381.5	355
380	20
377.066	363.02
711.275	296.755
723	415
757	414
751	421
329.167	318.723
179	337.5
332	343.5
348.5	344
436	19
566.499	384.629
559	429
185	317.5
62	19
323.045	227.968
3	21
785	436
759	437
775	433
741	434
448	18
290.5	314
725	438
285.95	159.181
335.5	321
33	343.5
755	443
536.247	368.062
256	18
641	316
315.842	645.009
367.342	298.195
715	315
363.74	366.261
198.076	145.136
382	445.5
19	411.5
361.94	715.236
727	325
591.708	399.754
334.209	572.261
620	325.5
179	445.5
153	445.5
477	430.5
776	19
721	332
663.376	571.901
210.681	393.632
759	337
675	335
340.331	344.293
474	421.5
657	336
733	342
795	343
298	413.5
311.88	629.163
474.303	368.782
105	25
3	407.5
689	344
647	349
32	22
513	352
356	411.5
767	353
711	353
576	20
516.8	357.258
471.062	327.006
562.6	115.4
319.083	330.968
49	395.5
205.279	741.166
561.817	184.031
785	356
560	359.5
565.418	552.453
365.181	5.40209
686.785	397.954
402.635	382.828
791	369
52	23
544	21
150.538	417.041
327	392.5
339	392.5
164	22
332.408	367.702
294.594	526.883
408	22
343	380.5
689	372
255	393.5
594	374.5
679.582	398.314
167	393.5
23	24
729	520
656.534	701.191
655	514
260	507.5
384.5	504
639	522
536.4	531.4
391.471	213.562
759	522
620	531
287.5	497
320	29
782	545
97	28
646	537
758	537
529	544
646	553
606	553
607.555	352.936
344.653	387.51
510	489.5
646	561
13	26
121	29.5
630	561
722	557
462.779	116.685
212	28
777	552
750.17	315.482
604	563
82	495.5
614	569
347.894	245.615
784	575
29	451.5
656	575
474.303	189.073
416	28
539	582
339.251	280.908
132	27
294	473.5
402.5	478
720	33
548	587
603	590
680	591
629	588
670	593
747	590
625.922	446.212
88	26
358.5	466
524	595
700.47	83.1921
741.4	98.6
728	599
338.5	466
539	598
774	609
308	467.5
612	611
386.789	304.678
41	27
310.8	594.59
647	618
379.226	490.87
584.4	36.6
567	618
238	26
758.5	624.5
703	626
632	35
594.59	367.702
670.4	35.4
651.492	635.645
589.548	509.237
668	635
797.4	93.6
731	630
534	633
432.527	360.139
531.205	434.328
629.523	672.019
669	644
604	643
444	26
263.5	453
524	643
557	644
469.96	380.604
520.041	307.559
152	623
635.285	308.279
52	32
685	454
122	599
237	619
579	451
314.5	636
17	575
290	643
234.09	697.589
268.664	327.727
402	635
129	627
81	583
502	627
428	623
313	613
215	643
384	35
443	625
430.4	241.4
444	615
502	619
187	643
375	625
200	631
354.737	404.076
80	33
613	462
135	643
38	607
54	623
145	579
138.654	108.402
514.999	382.828
152	32.5
440	34
45	615
190	32
676.4	276.6
115	639
344.653	561.457
174	591
289.5	606
107	631
500.5	600
264.342	293.873
729	468
493	597
408.5	600
284	34
607	469
366	603
274	611
240	34
679	473
21	519
5	31
261.821	494.471
201	611
600.712	422.083
102	35
739	471
91	35
320.164	318.363
208.881	336.01
305	589
172	607
97	615
140	34
374	587
347.174	376.345
763	483
141	547
559	481
82	535
489.429	563.978
479	577
167	547
287	569
183	547
256.059	296.034
5	607
41	527
624	483.5
61	30
192	551
256	575
165	563
351.856	387.51
19	623
225.447	395.793
219	563
486.548	427.845
608	491.5
740	493.5
506	547
432	551
487.988	238.412
699	499
219.5	521
152	519
365.541	278.387
161	515
172	30
220	30
368	543
200	30
797	498
331	537
248	30
576.222	408.398
230	30
17	34
531	503
111	567
383	537
529.404	220.405
292	30
10	599
406.957	472.502
415	521
651	507
150	535
444	527
38	567
544.17	465.3
744	511.5
176	543
404	30
439	513
383.188	397.594
113	31
487	513
130	543
433.607	315.842
668.778	222.566
31	32
121.5	547
108	42
604	777
753	782
500.953	496.272
267	763
667	784
734	779
101.919	57.2621
277	767
794	791
261.461	651.492
148	43
524	785
68	42
584	45
307.412	85.0588
58	717
791	780
674	791
260.02	628.443
392	765
473.943	486.548
97	733
559.296	420.282
506.716	470.342
72	741
440	43
754.5	191.5
270	745
50	42
593.509	217.164
338	745
237	769
224	44
249	769
284	43
274.5	754
783	796
483	747
169	769
448	42.5
247	761
31	677
409.118	481.146
98	44
696.5	196
449	743
193.5	723
466	737
507	739
295	731
89.3145	371.303
429	727
449	727
50	749
466.38	405.517
216	717
87	44
470	729
129.4	724.6
215	737
90	749
299	715
466	721
158	42
352	725
77	43
619.6	289.6
164	741
275.146	323.405
584.146	521.121
9	38
234	39
508	709
113	677
80	661
169	681
66	669
352	709
147	689
294.5	706
41	653
587.747	418.842
165	689
352	685
145	697
282	681
78	645
524.362	458.457
397.233	618.719
400	39
343	691
372	693
40	38
19	43
385	679
387.51	620.159
75	653
365.541	269.384
362	689
212	701
191	705
171	705
59	39
448	677
592	51
324	661
493	671
143	649
432	38
29	42
457.5	672
431	675
170	37
511	667
393	663
81	709
452.695	170.346
542.73	629.523
180	37
40	693
195	649
325	671
315	675
272	677
504	661
341	671
450	657
124	693
119	39
273.4	238.6
405.156	325.206
545	3
280	653
617	3
511.037	414.88
6.5	749
327.727	442.251
671	652
367.342	513.198
152	51
731	648
71	50
721	646
768	645
536	653
579	656
636	657
12	48
751	668
711	668
772	673
673	662
557	666
613	666
686	675
652.5	161
417.041	309.72
424	51
761	670
396.873	271.185
381.027	336.01
580	681
516	681
289.552	402.996
764	681
549.212	301.436
531.5	687.5
523	688
216	49
494.831	467.461
388	50
51	51
634	695
222.4	274.6
273.346	601.792
644	697
537	702
272.985	419.202
626	703
590	707
347.174	400.475
432	48
513	718
592	41
557	722
739	720
715	720
629	730
95	781
452.335	422.803
127	45
770	727
292	47
577.5	741.5
618	743
706	735
793	734
22.5	50
132	781
116	48
61	47
163.5	779
144	781
176	789
40	47
684	753
765	754
243	777
406	785
505	791
137	793
665	766
674	767
416	45
264	781
281.269	282.709
471.422	351.136
433.607	284.51
461	783
619	768
344	45
166	46
363.5	788
260.5	790
352.936	7.56292
5.5	54
43	57
638.166	574.062
113	58
264	59
308	58
336	58
234	57
574.062	534.446
452	58
92	59
216	58
190.153	211.762
574.062	224.727
334.929	179.709
251.737	331.688
27	60
574.5	285
83	53
472	55
492	55
170	53
134	53
540.569	329.167
702.271	325.566
641.768	505.275
276.227	246.695
62	55
125	56
564.338	212.482
404	54
585	4
504	53.5
180	54
560.737	312.961
178	71
368	73
132	71
576.5	220
424.244	462.419
45	68
168	72
18	66
642.128	173.947
56	70
76	67
8	65
296.034	116.685
254	73
110	67
99	67
67	73
119	73
39	73
200	70
324	68
524.723	418.842
600	57
54	61.5
84	62
182	63
434	64.5
162	63.5
500	64
134	64
234	66
316	63
728	58
615.118	484.387
664	58
151.619	632.404
144	66
157.021	439.37
66	64
37	63
544	59
132.531	247.416
598.551	682.824
360.499	294.594
28	69
170	62
153.779	297.475
450.534	197.356
123	63
242	62
77	85
264	89
400.114	224.006
390.751	344.293
760	91
514.639	263.262
568	92
156	88
517.16	421.363
428.205	315.482
41	84
236	87
99	84
170	89
246	90
107	83
450	87.5
31	79
468	87
344	88
424	86
736.5	400
210	84
584	95
358.699	426.045
126	90
387.51	782.942
608.635	260.381
592.789	345.373
521	5.5
83	90
720	96
560	97
5	82
256.059	439.37
22	75
576	98
570.1	327.366
61	90
752	99
266.503	236.972
244.895	312.601
494.111	366.261
230.489	270.825
461.338	411.639
497.712	535.167
577.663	572.621
95	77
336	81
416	81
656	101
508	81
794.5	415
175	79.5
28	89
568	101
534.807	387.51
77.5	74.5
462.419	306.478
144.776	82.4718
87.6	80.6
461.412	364.941
426	78.5
48	77
584	103
298	80.5
108	75
236	76
59	80
632	104
449.454	477.905
75.9893	389.31
68	82
657	6
116	81
648.971	105.881
19	83
196	77
560	107
415.6	385.349
728	75
375.265	378.506
26	98
282.709	128.57
296	107
664	77
45	102
504	105
104	101
206	107
222	106
8	91
152	100
212	101
288	102
345.733	432.167
144	101
458	101.5
272	103
240	103
94	104
133	101.5
230	103
406	100.5
566.5	341
384.989	604.313
480	100
18	92
61	106
519.321	213.202
440.81	477.184
327.366	352.576
440	99
172	97
5	103
162	97
94	94
513.918	121.007
190	98
31	105
45	93
348	97
280	97
372	96
234.811	354.737
256	93
567.939	281.629
746.568	426.405
560	87
456	94
77	98
228	92
656.5	364
364	93
180	91
67	98
272	94
35.5	96
123	98
512	88
231.93	477.905
717.037	481.866
432	92
492	92
648.971	363.38
740.5	378
55	98
425.324	61.9439
382.468	321.604
776	125
480.426	367.342
563.257	299.996
738	517.5
106	118
353.296	486.548
96	118
444	122
433.607	420.282
126	118
232	120
312	120
789	538.5
200	122
268	121
48	118
356	121
469.261	522.922
65	122
182	116
728	128
146	117
293.153	300.356
341.412	302.877
701.191	664.096
2	113
37	121
781.142	291.352
290.272	382.828
516.5	564
253.898	310.8
190	118
514.639	473.583
86	120
22	109
118	120
376	114
436.128	220.045
87.1537	717.037
534	138.5
491.95	231.93
243	112.5
752	140
333.129	696.149
419.922	330.248
618.359	443.331
627.362	380.667
51	108
398.674	741.526
41	110
548	595.5
206	115
99	109
500	113
272	112
10	122
764	141
780.421	502.754
224	115
756	595.5
736	144
581.625	405.877
396	112
584	144
352	113
755.5	605
172	115
456	111
18	118
766.5	618
188	108
282.349	87.8739
461.698	592.789
737.5	623
668	147
89	112
301.436	296.034
130	110
525.5	635
476	108
78	113
548	151
68	113
58	114
584.5	640
344	150
568	108
96	607.5
165	145
576	108
210	148
640	109
393	149.5
517.52	511.037
235	145
26	134
35	140
224.006	490.509
363	617.5
18	128
14	136
297.5	612.5
403	625.5
252	639.5
334	145
65	138
253	151
243	151
45	144
413.8	470.702
552	111
55	142
77	591.5
226	631.5
728	112
425	143.5
632	113
584	113
394	141
137	139
241	137
338.171	296.755
212.4	402.6
147	141
288	138
74	146
360	140
215	141
442	137
401	581.5
402	137
752	115
28	124
111	146
54	150
624	116
176	551.5
102	127
492	136
594.229	467.821
510	135
369.143	448.373
178	132
55	124
236	128
24	150
704.432	468.901
458	133
260	136
264	128
310	129
469	131.5
274	129
357	549.5
131	133
251	135
469.621	499.513
292	130
392	132
358	131
255.6	425.4
234.811	637.806
688	119
95	125
326	131
161	135
616	120
324.845	482.226
208	125
62	130
78	136
6	150
24	142
184	125
372	127
632	122
296	124
82	128
226	126
479	513.5
122	128
7	160
42	170
754.851	5.04195
544	188
552	188
245	179
270.464	268.304
88	176
387.149	316.562
29	166
202	184
108	172
449	758.5
50	176
354	179
464	180
170	182
238	184
81	170
450.894	355.457
97	170
370	181
556	193
426.765	361.94
61	174
764	193
69	724.5
362	175
304	174
268	174
680	196
399.034	162.783
238.772	409.838
476	176
70.9474	376.345
243	171
181	173
564	197
116	182
85	184
716	197
95	184
123	182
380.5	717.5
572	199
172	174
236	176
99	178
231.569	252.097
314	173
60	182
604	203
118	160
300	166
238.052	322.324
346	167
155	163
740	203
696.869	445.852
22	182
82	160
241	163
389.5	695.5
134.4	166.4
34	158
352	162
182	166
74	154
108	156
241.293	373.824
281.269	482.226
582	210.5
215.723	324.125
756	209
54	158
386	163
600	210
572	211
115	168
238	154
492	158
257	159.5
450	157
169	155
408	158
267.583	688.226
740	213
395.793	408.398
188	158
179	157
110	162
225.5	666.5
101	162
221	157
248	158
607.4	367.6
89	208
707.4	389.6
496.272	446.572
126	210
471.455	391.82
7	194
156	212
208	214
172	214
520	156
27	200
134	214
608	156
616	156
456.296	495.551
406	213
65	204
258	213
401.195	391.831
302	213
17	198
185	217
387.87	426.045
414	209
254	206
95	216
502.754	88.9543
797.4	139.4
222	206
24.4895	666.257
793.5	678
500	208
560	164
238	204
409.478	395.433
245.615	409.838
150	206
191	205
716.5	689
134	206
173	205
430	205
282.709	106.241
658.694	404.076
546	702.5
550	168.5
728	168
165	209
314	199
702	170.5
246	198
287.031	369.863
400.835	472.142
193	197
362	199
444	202
583	715.5
81	796.5
504	200
51	186
792	170
133	197
712	172
436	200
292	202
84	192
184	200
59	194
168	200
77	186
324	196
523.642	320.164
428	198
49	194
200	202
729	10
482	195
625	10
32	194
268	190
300	190
10	204
224	188
616.198	545.971
795	743.5
332	192
308	194
137	189
346	193
330.248	74.9089
692.187	388.95
260	186
217	193
200	192
589.4	432.6
419.922	441.17
562.537	595.31
744	764.5
580	183
271	786.5
144	192
20	206
160	194
209.5	794.5
108	196
560.5	773
158.461	422.443
110	242
50	238
247	247
608	252
377.786	287.031
11	228
282	249
414	251
279.6	581.4
562.897	231.209
40	236
240	246
471	250.5
510	249
430.726	427.845
562.537	413.8
379.947	401.915
574.062	278.027
560	256
5.5	220
195	251
688	256
732	258
665	15
412.4	681.4
189.073	296.755
476	244
434.328	326.286
251	239
43.5	244
624	268
438	243
700	266
203	239
339.971	457.377
784.5	63
682	271
318.363	359.059
772	266
155	239
88	250
513	271.5
27	224
210	242
738	275
178	240
164	240
95	244
441.17	339.971
351.136	437.209
756.292	586.667
79	246
36	250
53	248
548	278
16	222
172	242
554.974	574.422
748	278
217	241
408.4	657.4
238.772	432.887
435	236.5
381	237.5
81	224
12	246
229	231
141.4	233.4
760	288
92	226
20.5	250
724	286
160.6	232.6
40	224
484.027	374.184
515.719	580.904
27	246
384	230
62	226
101	222
382.828	510.677
262	229
708	290
432	228
316	230
487.268	341.772
453.055	464.94
238	232
129	235
394	229
332	230
503.114	489.069
720	300
128	220
268	224
177	219
354	223
84	232
54.7411	454.495
577.663	305.038
641	17
93	234
14	236
541	305.5
282	219
118.5	231
645	309.5
242	226
592	308
776.1	273.706
165	227
223	225
30	236
428	220
316	222
56	232
550	313
239	302
229	302
49	288
263	309
710.4	223.6
153	302
495.551	760.614
581.6	223.4
30	272
213	310
752	224
403.356	574.062
106	288
33	292
438.289	330.608
301	303
240	308
728	228
165	282
136	284
120	308
408	292
68	312
143	290
83	300
149	290
182	292
620	233
29	254
11	256
191	290
427.125	376.705
269.4	311.4
309.5	286.5
252.097	486.548
240	292
736	234
104	300
726	236.5
447	277
81	256
200	272
507.796	314.041
567.939	354.737
106	256
137	270
83	264
185	270
45	254
424.244	289.912
453	271
199	278
57	264
536	242
55	256
442	262
58	272
112	280
357	259
365	259
236.972	335.65
560	246
315	261
14	284
407.317	447.293
490.5	257.5
370	262
77	280
289.192	73.8285
77.4299	599.271
292	252
168	260
201	262
[truncated: 7,078 more rows]

## Sheet: JC_0200
435.5	771
85	734
348	766
365	760
427.92	527.021
124.259	202.351
213.6	515.6
248	750
549	785
278.043	376.794
84	742
191.6	523.6
366	770
147	762
204	774
423	756
50	742
159.5	764
344.5	757
416	750
296	758
340.025	477.295
338.888	597.72
382	754
234.5	760
225	762
206	766
300.454	343.877
430	738
111.5	770
195	722
173.864	26.5217
593.4	288.4
392.5	741
197.93	102.649
162.568	112.963
783.5	194.5
357.5	743
601	47
243.5	716
224	718
433.5	727
383	740
598.211	231.328
288	742
725.5	197
490	730
67	774
138.502	377.197
717.559	271.602
261.5	711
352	718
507	724
670.6	295.6
452	726
119	758
645.4	294.4
467	716
145.378	483.775
258	722
132	742
338.624	396.404
334	722
282.245	406.559
167	682
483.248	383.447
365.588	419.515
406	706
160	678
450.331	348.429
577.092	762.744
605.5	205
127.5	666
390.458	15.7166
280	710
659.113	246.553
269	680
463	692
439	692
495	684
469.241	541.728
284	686
216	694
102.5	650
84	654
348	686
487	676
281.916	106.087
241	658
358.584	417.064
480	670
434	674
383	676
222	646
509	664
363.137	323.566
406.909	531.923
136	662
470.023	151.272
253	674
311	652
379	660
576	3
211.4	659.6
348	654
195	666
118	678
238.5	664
538.5	647.5
410.411	401.656
610	656
561	653
724	658
679	659
649	653
626	664
743	667
232.169	489.902
278.043	431.071
277.6	467.4
603	671
547.331	279.444
537.5	162
709	681
8	782
120	3
522.4	700.4
694.966	362.463
782	684
617	39
227.267	268.588
197.4	84.6
18.6634	324.154
576	694
752.921	431.714
699.5	165.5
775.5	168.5
714	696
545	701
761	709
722	704
669	705
553	709
455.934	267.537
565.5	171
639	715
545.93	336.873
788.5	713.5
753	41
641	41
581	729
476.245	206.606
643.397	382.109
512	734
537	42
587.4	576.6
750.957	184.178
654	748
533	745
279.794	425.469
514	752
541	753
642.905	724.926
213.61	386.248
179.5	788
512	758
699	767
448.23	357.183
383	780
608	766
149.4	787.6
682	776
541.5	185
766	772
95.7728	136.538
113.454	295.668
122.294	329.065
416.489	181.232
298.003	312.36
237.072	398.505
273.075	606.07
84.9676	341.835
505.31	504.609
531.223	280.494
122.294	651.746
256.5	59
399.4	403.6
550.5	260.5
322.516	282.945
431.071	342.476
83	3.5
567.5	265
703.5	265
661.569	365.901
409.6	395.4
553.634	521.418
184.895	214.66
322.6	382.4
333.371	418.115
482.302	583.968
190.848	315.512
713	67
423.4	443.6
253.18	424.418
280.844	344.927
481.497	432.122
665	69
52.0611	183.687
526.5	292.5
742.5	296.5
118.4	415.4
697	70
156.183	643.397
85.9499	438.59
407.96	375.043
600	4
705	73
355.433	321.115
672	4
655.675	637.012
411.812	217.112
459.6	337.4
236.722	472.042
388.7	564.14
418.815	535.075
224	4
7.85828	218.558
530.873	509.862
585	55
406.909	551.183
387.299	339.324
532.889	634.556
498.306	462.237
254.581	380.996
598.457	567.992
342.476	342.476
358.6	358.4
521	59
397.825	611.472
211.158	322.165
691.037	267.181
760.78	417.962
537	60
238.823	306.057
286.097	235.321
369.44	213.26
769	92
465.112	789.266
252.447	89.8791
218.512	537.876
343.176	464.338
695.949	311.875
745	92
152	5
467.84	375.393
272.5	87
382.046	286.797
564.84	442.978
681	93
189.797	499.707
424	5
101.666	278.478
316.563	426.519
672.865	434.17
451.032	309.909
259.133	287.848
587.5	399
665	97
528.772	421.967
545.5	404
247.536	138.502
629.5	410
400.256	545.23
20.628	444.975
358.234	466.79
329.169	532.624
625	99
258.083	377.144
480.6	312.4
421.266	231.819
711.5	421
606.862	449.631
521	102
555.973	722.47
767.656	528.469
496.5	78
332.671	548.382
243.607	730.82
449.886	679.741
561	105
720	6
508.6	288.4
80.0562	386.038
93	4.5
525.27	319.714
360.685	347.378
432.472	373.292
720.5	443.5
194	6
596.5	317.5
348.5	107
574.421	285.105
182	6
504.259	483.598
296.953	210.458
637.012	311.875
1.47343	362.954
197.501	453.483
310.96	412.512
448.5	104
532.6	504.6
225.866	377.494
727.5	333
636.5	333.5
264.5	102
480.097	388.349
537	80
601	80
268.588	506.01
497.255	325.317
403.228	675.321
238.122	344.927
271.111	176.32
665.498	537.31
316.296	148.816
691.528	487.213
60.9017	304.017
613.928	720.506
306.4	599.4
296.602	215.711
359.635	423.718
470.992	461.887
189.097	402.707
27.6	520.6
515.815	211.859
204.855	361.386
250.379	499.006
589.5	516
700.5	515
290.299	490.952
672.5	527
521	126
605	531.5
758.5	529
529	127
587	541.5
476.245	229.718
729	128
645.5	548
769	132
255.631	473.093
653	555.5
624.371	304.656
558	560.5
304.5	116
670	568.5
169.137	418.115
767.5	562
573	571.5
148.816	591.335
721	136
715.4	403.4
710.683	316.296
350.18	468.891
218.558	132.608
523.169	313.411
661	139
748	602.5
503.559	456.284
411.461	465.739
551.5	602
578.147	557.486
433.679	178.285
525	143
314.111	401.656
533	145
789	147
417.765	315.162
106.578	346.255
651	613.5
512	622.5
569	148
532.273	321.815
761	150
665.498	48.6231
558.5	633
309.209	320.064
293.451	358.584
723	151.5
367.339	480.797
281.895	359.635
549.782	368.389
421.617	459.436
590.353	763.726
236.371	269.288
662.06	448.904
228	622.5
337	636.5
244	8
603.5	455
312	622.5
408	8
183.144	367.339
102	582.5
370	602.5
692.02	758.324
110.507	353.623
576.046	410.411
458.236	186.634
45.5	8
236.371	218.162
283.646	418.465
690.5	478.5
638.976	287.809
464.338	349.83
457.335	404.108
373.268	118.856
429.105	369.579
613.5	486
520.717	229.018
717.4	346.4
89.8791	367.866
204	574.5
392	7.5
33	542.5
67	526.5
102	518.5
777.5	500
322.189	420.909
268.588	360.685
2.6	8.4
448.5	543.5
577.096	469.591
537.801	657.149
182	526.5
537	121
777	120
478.346	300.804
549.082	292.4
769	123
352.5	519.5
120.33	374.742
612.946	248.518
623	778.5
248.978	462.938
647	186.5
419	763.5
64	10
195	769.5
426.169	477.295
231	769.5
100.684	764.709
545	192
482.5	179
296.5	180
529	196
122.5	769.5
623.6	345.4
262.27	343.8
689	198
286.5	177
507.411	373.992
463.5	172.5
290	713.5
256.5	170
184.545	433.523
408.5	172
370.84	337.573
308	717.5
486	721.5
192	733.5
282.595	442.978
472.5	168
398.5	169
102	9
288.5	168
220	677.5
513.364	492.703
330	705.5
367.375	176.811
633.5	50
725	207
639	208.5
356	693.5
597	209
468.19	281.194
354.382	259.483
257.032	503.559
386.5	161
239	649.5
297.303	491.653
280	9
376	669.5
689	216
252	9
480.797	337.573
361	647.5
555.6	363.4
494.454	428.97
652.728	468.059
404.5	644.5
202	661.5
645	217
39	709.5
275.241	341.776
80.0562	215.12
478.5	153
402.5	217
302.555	330.22
109	12
537	154
589	155
77	12
392.201	335.122
416	12.5
706	655.5
637	664.5
731.802	324.645
707	157.5
211.509	416.364
326.017	203.805
550	667.5
86.4411	264.235
752	9
661	163
521	164
694.5	692
629	165
658	687.5
788.284	232.801
508.5	206
278.043	578.497
652.421	189.895
245.476	416.364
450.5	205
377.844	390.451
585	168
687	706.5
485.699	340.725
753	170
665	170
317.963	527.721
253.88	258.783
295.202	227.617
312.5	196
673	174
538	735.5
785	174
359.285	552.234
697	176
420.5	194
235	785.5
737	178
340.5	192
488.5	190
426.5	191
76.6182	344.291
233.92	447.88
52.5	11.5
689	182
406.909	349.479
621	183
535.4	177.6
375.5	786.5
434.923	260.534
167.386	443.328
333.5	249.5
120	14
553.634	210.458
533	255
356.4	593.6
543.479	417.414
308.5	244
536.476	516.865
758.324	165.024
696	15
692.511	369.83
696.931	377.197
323.916	314.111
274.6	616.4
748	265.5
628.923	275.241
77.1094	522.084
646.343	253.921
346.6	91.6
569.743	397.104
150	14
773	274
175.44	279.093
579	279
198.902	312.711
616	283.5
398.316	10.8051
659.113	276.022
225.516	407.259
70.2334	273.566
631	289
534	288.5
513.5	68
485.5	231.5
580.598	496.905
611	291
689	292
186	13.5
298.6	536.4
38	13
341.075	550.833
443.328	364.537
674.339	373.268
297.4	551.6
165.985	494.104
320	13
262.985	358.584
599.508	407.259
28	14
558.187	382.046
763	303
297.303	378.194
666	302.5
675	303
633	304
279.4	555.6
420.916	374.342
335.472	355.783
14	14
178.242	348.779
733	310
290.756	589.862
468.19	417.064
466	313.5
613	219
144.887	358.534
293	310.5
480.447	470.642
509	306.5
476	307.5
293.101	352.631
659.113	359.025
239.873	452.432
693	223
74.6536	130.644
140.958	477.882
595	225.5
308.5	304
605	229
48	17
263.5	293
83	307.5
179	285.5
633	232
288.198	226.917
676.6	229.4
318.313	296.602
516.191	608.034
274.5	286
435.624	362.436
368.389	371.191
308	15.5
4.5	16
250	267.5
259.5	265
741.134	572.181
728	14
544	14
773	243
414.613	390.451
703	240.5
181	273.5
677	243
151.4	470.4
743	242.5
432.5	268
416.5	268
116.5	277.5
330.5	258
93	267.5
269.288	536.826
292.4	267.537
240	15
290.5	255
295.202	495.855
308	21.5
294.167	366.667
555	387
717	386
735	385
82.4	21.6
116	347.5
71	20
125.4	21.6
246	20
262.635	364.187
165	353.5
168	20
34	21
682.688	344.291
248	347.5
382.396	292.4
548.732	451.032
91.8436	483.775
157	357.5
550.079	180.74
346.328	419.866
312.5	352
41	379.5
180	20.5
482.5	346
198.902	386.248
72.1979	207.753
119.6	197.4
663	413
122.786	360.99
752.43	469.532
567	421
294.151	234.971
172	335.5
695	425
572.194	416.364
125	319.5
677	422
368.039	408.31
492.579	422.105
754.395	437.117
200	339.5
73	319.5
508.111	566.591
603	431
120.6	189.4
788	429.5
517	434
617.5	105
529.122	452.783
768.638	470.023
779	443
226.216	496.555
88	331.5
727	445
322	321.5
304.4	200.4
206.5	434.5
573	314
698.404	521.593
13	23
334.5	438
763	315
784	18
4.42028	336.924
578.075	587.406
76.5	425.5
349.5	443
584	323.5
34.38	470.023
499.006	546.631
623	325
314.822	673.356
440	25
284.346	211.859
744.636	2.90909
440	431.5
391.6	181.6
397.104	390.801
625.071	281.194
278.043	239.523
587	331
336.924	431.714
613	334
3	403.5
243.025	549.782
29	391.5
54	25
520	19
314.812	453.483
759.797	408.139
235.5	428.5
96	435.5
435.5	421
407.609	460.487
590.353	688.09
599	341
88.5	429.5
123.277	270.128
313	418.5
782.39	353.623
23	22
104.5	433.5
758.324	354.605
252.129	351.23
707	347
138	23
752	20
627	351
57.5	383.5
737.5	84
743	353
772	349.5
39	387.5
681.706	266.199
411	408.5
389.75	228.667
518	356.5
642	358.5
478.346	288.548
167	405.5
492	23
256	23
585.851	357.534
630	364.5
588	365.5
637	366
785	364
544	367.5
701	370
201	381.5
139.976	304.999
285.5	395
67.7777	414.524
420	22
246	395.5
755	375
715	379
649	376
269	386.5
589	378
132.6	309.6
375	504.5
528	519
785	528
666.971	205.298
399	504.5
69.7422	696.44
768.6	746.4
639.6	759.4
455.5	505
784	519
388	507.5
569.392	306.057
535.775	309.909
95	28
688	535
376	29
523	534
710	529
586.201	247.227
597.4	105.6
284	503.5
322	501.5
518.4	710.6
540	547
704	31
392.201	400.956
779	550
203	481.5
706	557
492	487.5
411.577	758.815
76	29
526.6	728.4
658.131	429.258
678.4	734.6
234.27	263.335
201	493.5
387.649	440.176
108	29
570.6	551.6
390.1	428.97
2.6	272.4
255.5	488.5
683.67	278.969
312.858	592.809
695	586
385.898	365.588
381.346	537.526
656	32
733.5	137
511	476.5
784	591
675	582
592	583
526	585
384.5	472
720	591
216.5	462.5
348	475.5
633.5	140
289	478.5
116	455.5
775	586
565	596
573	596
393.952	407.259
672	599
86.9322	346.255
65	26
658	597
238	27.5
66.7954	221.505
696	34
445.5	463
220	471.5
582.4	702.6
484	27
527.4	709.6
233.5	452.5
502.858	374.692
438.099	105.104
744	35
74.6536	605.087
622	625
2.94685	298.615
637.5	151
102	463.5
485.5	447
174.5	458.5
344	451.5
6	499.5
533	644
253	627
308	631
375	633
158	34.5
176	615
595.656	483.598
205.556	224.465
141	619
404	36
131	619
246.5	621
47	33
29	567
320.5	640
454.884	332.321
62	583
36	33
34	591
69	607
135	627
555	455
351	617
220.263	347.028
12.6	549.4
30	559
274.891	348.779
477.5	622
749.483	272.093
247	635
415	617
472	615
517.916	275.942
464.5	608
661	466
331	601
343.5	602
753.5	112
19.1546	477.39
40	615
72	639
614.4	267.6
660	473.5
658.131	492.616
214	34
204	34
61	35.5
172	607
447.922	632.1
24	30
213	595
633.6	268.4
9	543
54.5168	197.93
492	32
263.335	282.245
142	31
262.5	564
733	482
606.862	356.483
432.5	576
163.4	574.6
616.667	254.581
605	482
405.158	509.162
236	551
223.065	400.606
85	543
251.429	540.328
630	488.5
317.278	141.94
84	519
282.595	283.996
436	559
605	490
35	535
490	555
181	563
7	583
437.024	306.758
109.034	440.064
311	561
448	31
361	557
473	549
119	30
208	567
592	29
620.169	421.266
520	29
402	539
689	496
358.043	181.232
283.295	320.415
211.158	357.183
347	545
93	575
13.5	32
468	535
291.5	538
275	545
695	501
121.5	563
271	513
181.15	202.678
443	521
276.642	245.826
637.994	467.076
134	535
703	505
15	599
773	506
150	543
253	531
5.5	623
699	784
740.5	187
463.638	396.754
537.876	217.812
548.606	590.353
25	40
546.281	229.718
476	44
132.5	751
399.205	331.62
174	757
641.5	789.5
193	745
163.6	43.4
438	761
559	788
310	769
117.383	317.769
379	771
450.5	762
336	44
440	43
690.5	191.5
367.375	80.0562
301	751
370.813	594.773
732.293	376.706
453	751
209.6	759.4
5	653
44	42
9	40
55	43
212.5	719
457	743
307.108	257.032
182.5	711
419.5	740
422.5	730
362.436	213.96
33.5	43
302	737
151.6	727.4
469.241	318.664
415	731
712	47
412.512	224.465
471.5	724
265.708	110.016
141.449	528.469
277	719
491	715
324	725
6	685
80	37.5
468	40
269	695
335	699
309	695
507.5	708
23	765
555.035	505.31
301	695
71	37.5
118	669
243	689
111	38
520	49
467	699
45.6762	726.4
135	689
390	697
152	693
181	689
482	697
91	669
287.809	760.288
310	681
672	50
226	709
201	705
345	679
406.5	690
552	50
468.6	244.4
100.684	116.892
418	681
195	697
172	709
128	645
331	667
216	653
253	657
197	657
344	661
302.555	232.519
513.714	524.219
122	39.5
196.5	647
444	661
439	667
112.5	697
371.541	353.682
220.5	671
44	701
101	39
258.5	650
210	677
454	649
270.6	235.4
90	39
357	655
374.692	434.573
301.505	336.873
238.204	71.2156
569	646
400.5	3
596.5	648.5
521	654
294.151	510.212
392.423	607.052
377.144	338.624
755	656
350.18	324.267
123.768	303.526
205.205	318.664
14	48.5
40	50
155.83	301.155
658	663
605	666
611	672
329.869	465.739
673.6	643.4
663.4	643.6
749.5	673.5
262.635	471.692
388	51
581	674
23	47
570	679
686	683
648	685
604.5	688.5
236	49
536	693
645.6	599.4
679	700
520	39.5
596.5	167
637.994	415.506
61.8839	322.681
451.732	446.829
514.5	702.5
618	703
773	698
367.339	552.584
3.92914	27.0128
208	50
50	52
780	721
105	46
218.4	282.6
606	715
539.5	719.5
95	46
484	47.5
648	733
564	729
89	789
561.867	674.339
607	740
570.5	742.5
553	742
527.721	299.754
420	46
642	751
676	745
483.598	531.923
546.6	769.6
420.566	522.118
429.4	28.6
165	785
661	754
746	767
234.275	691.528
34.8711	445.957
566	763
736	765
115	47
470	785
518.616	323.916
330.57	282.245
637	770
267	787
568	44
713	774
707	768
470.292	210.808
316	60
464.689	368.039
248.978	515.815
703.316	340.362
194	59
21	55
377.4	164.6
40	58
518.616	396.053
273.841	227.967
109.525	106.578
59	58
448	59
284	58
544.88	326.718
344.227	518.266
322.6	157.4
484	58
204	58
380	56
177.191	268.588
138	55
477.995	382.747
242	55
441.577	414.963
191.548	370.14
89	53
184	56
79	53
396	55
176	56.5
10.6	58.4
523.067	198.913
264	54
69.7422	336.433
476	54
424.6	176.4
70	56.5
479.046	449.981
100	56
119	55.5
768	73
442.627	381.696
108	55
248	72
21	65
152	71
216	72
271.389	432.822
142	71
528.421	461.187
65.3219	41.7471
83	70
448.413	655.675
360	74
301.505	283.646
393.405	187.125
424	71
29.5	63
264	72
306.758	291.7
586.5	227.5
296	69
150.781	174.356
121	73
199.252	305.707
200	67
498.656	211.859
760	56
73	71
303.526	178.285
256	67
174	70
574.295	484.999
584.1	306.057
272	68
75.1448	245.571
616	57
364	65
76	62
304.6	218.4
426.869	274.191
184	63
504	65
240	63
264	63
584.5	240
29	72
85	61
347.729	257.382
48.5	62
411.111	368.739
125	66
391.501	423.718
721.979	238.695
67	65
304	62.5
476	62
231.328	22.1014
106	65
185.595	337.573
11	69
632.5	248
752	60
388	61
260.6	202.4
114	63
726.5	381
29	82
228	88
784.5	388
442.978	398.505
156	88
642.414	426.803
346.328	272.79
108.542	152.254
61	83
493.403	219.563
37	85
420	88
584.459	582.986
258.783	330.92
470.514	654.693
86	83
586.915	651.255
61.4	477.4
417.064	334.072
631.118	556.464
101.5	90.5
114	90
54	87
566.5	401
697	5.5
8.5	77
61	90
79	88
208.007	304.306
93.5	88.5
186.646	222.714
128.188	101.666
19	76
464	83
236	85
282.945	255.981
480	82
38	75
568	100
230	79
20.5	90
54	75
216	82
552.934	566.241
138	81
184.895	352.631
65	75
362.463	639.467
233.92	529.822
392	79
436.134	186.143
643.397	334.959
240.6	491.4
278.743	412.162
180	75
97	82
718.05	499.001
107	81
560.988	408.31
514.064	506.36
408	76
52.6	490.6
482.898	294.151
11	86
699.5	442.5
549.5	445.5
158	78
77	80
529.822	489.201
646.343	342.817
13	96
548.4	502.4
22.5	99
308	107
576	76
692.4	510.4
388	105
683.5	322.5
33	102
417.414	369.09
341.344	427.294
218.512	412.862
545.659	596.738
662.5	333
238	101
53	105
696	80
603.71	522.468
458	101.5
79	107
545.23	423.718
163.534	501.458
413.212	477.295
181	101.5
493.403	341.425
246.877	302.906
148	103
244.426	456.635
140	103
367.689	392.552
284	98
44	91
92.6	600.4
365.938	457.685
188	96
32	93
260	95
403.407	494.104
123	92
4	100
445.4	618.4
159	98.5
520.5	364
216	92
164	91
492	94
606.5	369
608	88
560.393	235.748
580.4	446.4
361.035	204.155
109	98
654.5	369
372	94
121	97
632	89
600	89
528.772	577.096
360.6	698.4
621.219	544.53
275.942	259.833
356	91
480	92
690.5	518
130	120
214	121
546	517.5
356	122
7	110
346	123.5
676	125.5
62	116
307.108	263.335
283.996	388.349
316.563	240.924
164	122
768.5	544
232	122
757.342	644.379
762	129.5
648	128
632	130
150.6	331.4
260	119
172	117
669.918	559.902
42.2382	98.2285
56	123
340	116
192.949	560.288
600.208	506.01
202	118
664.4	424.4
25	108
240	118
624	136
270	117.5
500.407	257.032
402.707	391.851
532	137
508	115
540	139
594	597.5
513.714	349.129
474	113.5
147	114.5
727.382	474.935
728	144
390.801	222.364
579	604.5
219.05	25.5394
230	114
513	8
561	8
306.057	434.573
298	109.5
604	145
154	108
653.711	402.737
83	114
185.652	781.899
27	118
664	148
287.498	261.234
372	111
704	148
134	109
377.689	582.986
288	111
344	108
296.602	325.667
107	113
758.5	634
786	637.5
499.707	426.869
71	112
36.3445	461.183
545.168	654.693
54	114
646.5	642
520.717	486.75
466	107.5
552	152
409.36	211.859
221.014	117.383
44	115
599.5	641
234	148
348	150
113	144
442	151
105	144
326	149
529.5	26
203	627.5
50	140
212	148
244.6	387.4
618.067	355.783
482	149
362.786	339.674
589.4	215.4
776	111
88.5	137
642.414	490.16
424	148
30	130
22	132
124	138
720	111
744	111
321	621.5
207	635.5
141	137
54	148
222	591.5
642.414	470.514
204.855	367.689
183	139
2.94685	286.336
544	114
346.255	158.148
410	139
150	142
202	144
348.22	115.91
446	137
386	137
176.5	143.5
206.606	486.75
274	139
362	139
66.7954	129.662
134	144
211	131
776.5	484
344	134
302	563.5
704	116
11	148
207	547.5
93.5	539.5
515.5	486.5
46	125
256	136
290.999	390.451
67	124
240	136
528	118
174	134
374	129
312	130
191	133
685.4	19.4
413	557.5
321.698	191.546
110	124
629.6	340.6
156	136
263.743	174.356
98.2285	182.214
188.4	422.6
225	133
533.5	497.5
172	124
351.23	393.252
468	127
554.5	499
198	124
57	551.5
653.711	382.109
398.855	525.97
136	126
497	525.5
156	126
84	551.5
240	127
117.5	555.5
18	140
223	126.5
83.5	131
302.906	477.645
169	179
776	188
142.431	255.885
354	760.5
249	179
502.858	432.122
344	184
618	189.5
10	164
708	191
201.5	184.5
208	184
356.833	388.7
698	193.5
384	178
264	180
275	754.5
107	716.5
352	180
241	173
474	177
238	724.5
360	174
193	173
626	195.5
44	178
134.5	171.5
392	174
449	734.5
760.5	47
354	171
29	156
142	174
100	756.5
426.312	132.608
19	154
652	199
8	668.5
596	201
298	720.5
63	764.5
716	201
201	175
114	160
54	660.5
38.5	154
304	168
89	676.5
169	165
50	154
473.093	467.84
225	169
347.378	348.429
378.194	396.053
250	168
348.6	59.6
480.097	255.631
736	210
625	12
421	161.5
112.963	463.147
572	211
53	164
2	178
44	162
235	656.5
352.5	661.5
361	662.5
240	154
338	161
314	159
204	154
396	668.5
720	216
485	155.5
221	161
26	170
477.645	317.613
177	161
548	217
140	160
144	676.5
578.5	647
321.815	377.144
485.349	254.581
466	217
503.421	197.439
696	156
419.436	187.616
92	204
694.5	667
489	213.5
506	213
3	194
702	674.5
82	206
57	208
558.92	667.463
432.205	713.139
632.591	160.604
762.5	671
101	204
514	678.5
9	186
47	212
512	162
604	163
499.707	385.198
411.812	505.66
142.922	429.258
492.5	12
37	212
252	204
90	218
377	209.5
665.5	686
306.964	672.865
436	208
114.5	215
57.5	218
290.649	504.609
18	186
551.4	399.6
296	204
312	204
732	169
422	203
500	204
644	169
539.627	410.061
232	208
100	212
764	171
164	196
41	186
210	198
413	201.5
481.497	499.356
376	202
779.5	712
211.509	482.198
467.14	455.234
659	719.5
524	173
765.2	386.038
576	174
156.674	204.315
535.425	369.09
73	186
205	201
404	198
117	788.5
377.844	402.006
272.79	328.819
628	736.5
189	201
87.4233	723.453
173	201
142	202
194	188
384	192
247	189
194.492	115.418
302.544	635.538
171.5	186.5
83.5	199
631.724	438.075
246.5	782.5
340.375	254.931
556.436	230.418
93	196
206	192
175.09	223.415
444	188
228	194
240.924	517.916
277.5	783.5
137.6	187.6
698	185.5
257.732	513.013
592.5	773
665	10.5
601.5	774
173	245
346	249
267	248.5
465	251.5
203	247
310.6	708.6
328.819	400.256
518.967	414.263
62.8662	180.74
67	242
284	250
442.6	708.6
114	240
474	247
489.902	379.595
581.6	255.4
308.158	280.844
424	246
640	260
437.375	449.981
77	238
29.6	529.4
772	258
695	260.5
426.519	356.483
760	268
388	242
431	242.5
740	266
167.5	238.5
484	240
768	268
390.1	491.302
408.66	447.53
186.4	238.4
608.525	242.624
4	228
438.075	386.248
355	238.5
189	243
762	279
45	250
760.5	67
191	229
208	230
437.024	283.295
474.494	294.501
146.5	227.5
430	235
181.743	439.476
369	231.5
673	287.5
73	226
3	236
217	229
398	233
80	222
335.822	443.678
150.781	404.21
596	294
212.209	502.508
420	226
149	219
337.4	739.4
317.769	747.519
590	301
776	304
354	223
43	228
67.5	233
490	225
106.5	233
398	225
266	227
29	240
383	220.5
500.057	331.62
714	307
551	308.5
657	307.5
156	226
340	222
232	224
369.44	473.793
425.6	569.4
529	17.5
441.227	373.992
11	268
46	284
734.4	225.6
707.736	613.437
232	300
493	307
420.6	286.6
326.718	251.779
584	222
215.711	474.844
55.9902	312.858
500.757	406.559
93	284
425	303
243	310
156	308
195.966	167.48
184.5	311
143	282
125	312
282.4	302.4
101	312
708	231
285	295
418.465	262.635
447.5	292.5
688	230
499.6	782.6
147	290
425.118	317.963
314.462	322.165
132	292
95.6	290.4
328	288
188	296
308.6	776.6
511.613	219.913
115.418	434.661
771.094	64.8308
110.5	262
652	237
378.895	385.198
466.79	562.389
155.201	551.062
680.5	57
576	238
36	254
386	274
346.5	277.5
413	275
317	279
76	252
353	267
387	265
423.718	453.133
102.5	253
14	288
306.057	354.032
53	272
375	257
483	261
62	268
28	292
112.963	360.499
708	247
440	256
339	261
252	252
540	249
448	254
263.685	414.963
692	251
28.5	284
160	264
648.5	60.5
38	280
244.426	231.819
284.863	127.697
239	258
103	360
220	368
[truncated: 7,160 more rows]

## Sheet: JC_0616
8	678
215	754
390	770
103.925	424.027
113	742
496	774
400.5	44
336	766
344	766
128	750
102	742
757	777
680	790
166	758
301	768
423.122	425.838
288	774
749	785
123	726
228	774
689	797
113	726
378	746
455.169	607.797
140	766
569.594	400.852
213	762
310	754
43	742
201	762
108	718
143.575	230.662
415	748
382	754
405.198	530.487
216.586	741.185
282.262	264.7
242	726
297	728
412	742
506.407	253.475
151.08	212.126
290	738
82	774
94	774
228.127	614.315
460	734
329	736
124	758
529.038	440.503
387	724
428	726
138	734
503	716
341	720
482	714
408	718
745	49
236.999	472.369
313.042	464.221
324	694
389.627	236.094
703.555	769.06
113	670
284.5	701
478	706
455	700
249	682
166	686
365	704
393.61	460.962
243.155	618.66
297	680
165	698
431.088	548.411
104	654
277	680
370	682
427.596	702.44
395	692
101	646
421	680
412	678
212	694
428.554	428.192
343	692
452	678
328	686
617.5	210
169	706
101	702
440	670
114	710
341.742	790.245
139	650
228	654
188	646
488	670
431.088	567.965
155	658
302	674
453	664
310	674
126	694
441	656
474	658
351	652
212	670
274	650
633.5	216
186	662
436.339	407.37
550.584	546.782
289	656
116.055	567.422
265	656
366	658
485.5	647
170	670
270	658
303	660
117	678
674.605	505.501
694	652
769	37
656	646
540	650
446.478	613.047
39.8607	522.648
416.966	502.242
567	659
528.314	624.816
562	664
736	662
307.4	467.6
531	671
213.4	87.6
748.213	337.474
631	675
745	669
338.932	489.931
531	679
595	679
479.068	501.699
688	678
503.148	369.53
123	3
423.303	374.781
743.973	777.143
73	3
580	690
734	700
761	701
581	697
597	697
370.798	547.687
751	699
671.6	598.4
674	696
20	790
549	705
516	706
725	705
25	782
623	707
523	711
531	711
736	718
720	718
51	790
177.282	667.875
692	714
546	720
593	41
40	790
781	713
613.5	173
572	730
796.4	573.6
699	727
526	732
66	782
392.978	409.545
779	743
673	741
186.847	398.318
409.889	398.771
446.659	449.918
118.952	304.894
98	782
72	790
715	751
336.5	797
140	782
550	748
513.649	405.741
615.582	532.116
444.124	381.299
637.308	598.201
395	796
253	778
733	753
523	759
654	764
772	770
777	44
492.5	789
314.5	777
4.45993	669.269
511	788
756	762
309.5	783
765.5	760.5
443	780
423	780
604	770
563	775
236.456	397.956
625	61
473.636	578.647
492.828	514.192
403.624	702.997
318.111	523.607
612.504	393.429
23.6	132.6
656.5	275.5
602.649	760.976
382.928	511.838
153.589	711.359
112.4	423.4
309.783	501.518
525.5	290
542.436	437.606
503.329	439.417
307.6	437.4
338.119	677.631
777	69
363.737	442.314
721	71
106.278	450.28
183.694	713.032
520.5	17
440.141	314.671
322.275	457.522
86.4112	636.934
400.558	685.994
537	74
384.92	596.933
317.387	395.059
328	4
336	4
410.629	251.845
402.12	518.175
211.289	366.271
484	4
485.223	369.53
297.143	154.983
458.79	436.882
364.5	70
669.5	231
679.675	435.434
451.366	601.641
268.502	586.976
499.234	178.676
354.007	108.99
248.6	117.4
245.871	294.574
230.3	269.227
164.94	361.745
242.25	379.307
481.059	462.411
491.198	385.644
207.487	575.569
162.586	395.602
147.921	447.745
593	59
322.999	480.335
291.134	419.863
624	3.5
676.597	475.447
226.62	694.913
306.343	408.095
549.678	406.103
134.342	321.913
601.5	380
194.814	592.045
533	91.5
641	91
186	5
287.4	279.6
713	92
687.5	389
280	5
259.6	257.4
568.146	387.817
283.168	383.109
202.648	2.78746
39	5
331.69	441.952
388.5	84
424.208	353.235
23.4147	263.136
473.998	393.248
761	101
549	100.5
563.62	568.146
352.692	466.394
521	101
761.5	424
644.188	414.25
447.021	412.802
244.784	281.719
460.419	486.491
295.66	330.785
71.3589	304.112
354.322	382.928
253.294	365.004
563.801	510.39
127.666	204.599
409.362	339.475
340.4	736.6
414.495	94.4948
204.599	711.638
216.902	410.629
147.457	153.31
385.688	420.48
382.385	488.482
661.211	96.3885
566.133	793.311
657	80
98	6
292.764	481.059
571.948	418.415
471.101	441.59
541.712	348.347
271.58	342.191
599.83	221.066
713.5	356
597.5	358
568.87	332.957
381.118	314.49
604.176	331.871
704.479	452.634
287.513	347.08
665	88
756.5	373.5
140.135	347.442
515.459	342.372
759.5	514
697	527.5
322.818	436.882
212.919	652.336
735	521.5
190.468	416.604
599.83	319.922
746	540.5
742	552.5
737.069	436.339
414.096	401.175
334.495	736.725
657	128
313.585	387.998
753	128
320.103	253.475
672.976	344.183
598	560.5
711.5	554
386.73	370.254
665	134
481.421	401.215
305.075	396.869
565.792	431.994
547	135.5
701	135
711	585.5
773	587.5
385.357	430.752
740.871	503.872
517	137
67.4565	394.425
23	7
553	142
672.5	607
533	143
347.985	385.825
416.5	112
753	146
544	614.5
675.5	614
546.42	469.653
612.685	321.008
260.174	478.887
546.42	500.251
707	629.5
400.128	459.514
549	151
515.278	543.704
393.429	492.647
245	626.5
647.5	449
164	8
361	628.5
585	108
418.777	609.969
345.087	798.607
230	8.5
280.5	146
575.75	460.781
127	582.5
528.676	363.737
337	620.5
328.431	651.974
342.191	434.71
409.905	451.004
665	113
52	8.5
516.365	469.834
413.796	419.806
387.457	64.9478
58	526.5
248.084	768.781
434.347	540.807
471.644	542.255
617	118
737	118
380.5	128
380.767	709.966
255.104	552.032
409	548.5
299.5	130.5
688.365	602.003
158	574.5
240.077	403.206
354.684	456.617
536.462	301.092
183	514.5
198	526.5
673	120
133.436	460.781
252.265	704.948
95	574.5
528.495	302.359
20	606.5
4	8
358.486	621.014
498.621	465.851
46.2718	435.959
745	122
449.013	272.123
51.8467	89.1987
270.132	388.903
108	10
637	187
212.6	441.6
335.331	105.645
199	745.5
537	788.5
770.5	784
757.5	785
513	190
269.227	247.5
399.947	326.258
634.955	284.435
143.394	408.457
493.5	173.5
405.56	488.482
537	198
160.5	727.5
569.232	472.188
130	10
142	10
529	202
179.967	359.21
354.322	600.192
190.287	351.063
101.39	280.452
335.13	420.406
347.985	400.309
96	653.5
521.253	511.657
549.316	530.306
633	208
91	645.5
737	210
262.5	688.5
769	208
777	208
704.67	675.959
517	211
745	212
374.962	360.659
445	663.5
148	653.5
326.133	677.352
504.415	389.446
391.321	422.799
676.6	211.4
432.356	456.255
557	217
152	9
325	655.5
286.246	378.764
118	12
779	153.5
503.691	350.158
593	660.5
422.76	368.806
593	158
35	12
685	161
513	160
56.5854	780.767
744	677.5
290.6	110.6
721	164
561	166
693	167
294.936	562.171
663.415	743.694
621	169
569	170
783	722.5
316.482	383.652
279.728	517.813
64	11
332	11.5
745	172
18.1185	680.976
87	781.5
471.644	352.33
721	174
36	797.5
575.569	389.989
154.801	417.328
268.5	196
568	10
199.521	324.629
741	744.5
376.5	190
699.591	462.592
352	11
525	181
354.5	193
597	181
13	12
428.5	188
436.882	275.02
613	183
458.79	475.084
541	185
159.87	525.417
611.6	459.4
535	257
655	257
787	263
545	260
529	260
735.053	736.447
455.712	235.189
360.84	502.061
553	264
773	270
709	266
518	272.5
695	273
703	273
329.336	572.129
248	14
571	279
565.611	314.852
319.4	768.4
565	282
681	284
261.984	548.954
591	289
182.502	352.149
669.355	555.834
729	292
627	295
641	296
539	295
460.781	370.979
591	297
783	293
767	301
657	300
523.245	642.378
649	304
751	305
422.5	223
777	300
406.103	445.754
552	17
595	307
618.298	304.351
656	307.5
735	313
694.077	756.795
663	313
547	311
89.1987	452.126
517	219
655.776	347.804
741	219
475	308.5
148	17
585	222
492	17
537	224
232	311.5
609	224
593	226
677	227
661	227
524.331	481.421
377	302.5
45.9931	412.823
517	227
546.601	292.764
655.414	594.761
475	296.5
44	17
541.531	460.419
685	231
190	291.5
280	283.5
238	291.5
309.5	287
108.5	261.5
629	237
87	15
557	237
96	15
156	271.5
268.864	445.935
610.331	473.998
653	241
434	269.5
472	271.5
172	15.5
375.867	627.894
25	17
597	241
573	243
317.77	721.952
693	245
284	15
581	245
445	262.5
462.411	428.011
589	247
428.373	439.96
512.2	590.778
661	251
197	257.5
5	17
111	267.5
291.858	411.897
35.6795	726.969
7.6	197.4
482.87	385.825
369.711	444.305
100	355.5
762	386.5
603	387
449	370.5
399.404	245.871
677	390
460	21
296.385	592.588
737	396
388.5	364
659	395
752	395.5
131	377.5
591	393
480.697	283.349
711	393
791	401
243.5	352.5
411.6	213.6
58	367.5
593	400
28	327.5
677	398
56	21
419.5	357
697	404
678.045	592.407
290.591	537.91
459.695	512.744
789	410
131	357.5
120	367.5
114	21
164.216	460.962
583.173	619.022
783	405
336	20
642.559	543.523
69	21
300	351.5
434.5	350
674	410.5
625	416
591	417
603	415
513	416
665	420
773	414
715	419
569.232	425.476
85	327.5
752	423.5
421.855	261.984
427.467	455.531
103.744	362.288
420	19
356.132	460.419
134	343.5
14	375.5
65	339.5
685	430
303.446	380.031
258	325.5
129	317.5
605	434
713	436
671	437
496.811	440.865
517	438
759	441
340.381	325.353
227.765	481.059
229.395	400.671
631	441
767	445
605	442
685	442
639	445
412.078	394.335
587	315
678	316.5
472.912	414.25
647	317
726	316.5
434	445.5
458	441.5
386.187	311.231
471.825	598.201
537	320
593	320
480.878	544.247
270	429.5
346	429.5
35	24.5
478.706	366.814
185	445.5
653	330
613	330
92	24
301.997	386.006
244	24
685.831	454.263
696	19
551.67	315.576
659	335
705	336
193.003	465.308
178	24
352.335	26.2021
739.234	792.196
406.5	418
675	339
79	431.5
588.605	584.984
365	418.5
731	343
679	349
558.912	407.551
591	353
555.653	228.852
58.5	383.5
628.437	243.879
539	355
461.868	404.836
411.535	375.686
783	361
536.462	394.878
472	23
368.263	460.238
152.266	245.328
91.7074	377.143
394.878	335.13
751	361
458.428	423.665
267.416	567.603
102	383.5
48.223	500.628
254	22
334.225	242.793
190	22
750	368.5
446.84	422.217
102	23
733	374
799	377
501.88	418.596
407.733	349.252
619	375
259.993	409
739	379
372.97	231.024
642	517
753	520
744	519
124.321	176.725
607	514
158	499.5
708	515
555	518
665.5	124
299.5	509
320.284	389.627
200	29
681	528
133.799	277.374
177.251	494.457
533	524
761	536
566	529
5	26
722	533
226	511.5
735	530
527	538
540	539
718	537
111	28
793	536
486.672	209.479
150.637	441.952
201.5	484.5
588	547
748	547
526	553
519	554
643	558
494.5	490
425.476	285.521
624	559
60	511.5
533	564
66	29
284.073	454.806
563.076	535.737
693	564
452	28
710	577
781	564
760	575
673	576
121	29
414	481.5
424	28
231.386	486.129
389.5	483
774	569
716	571
501	478.5
466.756	359.029
506.769	451.91
725	580
294.393	351.787
403.345	725.018
705	592
763	590
615	594
408	27.5
563.4	689.6
428.5	468
556.377	321.189
739	598
631	602
199	477.5
372.427	433.804
593	600
797	596
587	606
649	608
732	611
25	29
750	609
586.432	410.629
608	34
593.5	144
336.397	447.021
592.407	532.841
557	612
668	619
604	619
772	627
794	613
303.265	564.344
721	624
663	626
785	616
620	627
636	627
643	622
672.659	297.179
192	459.5
620	635
604	635
564	635
294.212	324.086
235.189	649.801
760	639
621	644
337.484	414.25
748.433	690.175
636	643
565	644
333.32	409.181
743	449
136	615
175	619
500	639
160	615
228	623
197	627
781	446
440	631
751	453
171	627
478	635
55	32
769.5	108
246.052	605.081
265.645	80.8363
639	453
314.671	429.278
332	639
82	583
247	643
169	635
256	615
264	615
233	643
185.58	218.351
349	613
713	456
356	615
472	623
390.5	612
689.5	111
119	583
86	33
383	625
336	35
552	459.5
15	567
268	623
48	599
35	34
688	27
742.031	273.597
666	462.5
783	469
438	611
92	631
412	607
539	467
356	34
180.329	335.492
100	631
618.298	421.312
75	36
705	468
427	601
228.572	183.415
27	535
720	467.5
444.6	62.4391
174	33.5
192	607
315	585
420	591
181	595
328	591
336	591
143	603
413	581
372	591
481	581
392	583
439	585
87	623
282	563
153	547
254	559
427	577
185	547
597	482
210	559
795	479
521.5	117
112	535
184	559
295.5	570
295	577
75	30
282	547
270	547
495	561
565	490
400	559
136	567
221.5	577
462.411	507.131
383	561
62	535
314	555
472	31
400	551
140	575
322	555
551.489	359.753
15	33
755	499
114	575
281.9	459.876
123	575
638.6	776.4
214	527
524.331	498.984
427.039	112.892
382.706	411.865
305	533
98	31.5
263	537
86	575
131	523
166	527
328	543
349.547	750.941
232	519
270.5	540
373	541
336	543
689	500
697	500
154	527
705	500
671	501
498.802	588.243
509.847	387.092
153.895	476.714
757	506
401.396	435.615
471	521
634	506.5
360.5	512
157	539
16	591
502	515
388	519
72	559
622	779
272	765
188.115	278.822
788	777
649	790
179.234	103.415
325.4	232.6
613	786
518	787
23	40
176	757
461	767
729	790
107	733
185.5	755
553.3	552.575
332	44
98	733
584	789
148	43.5
195	769
303.87	455.87
489	759
453.901	631.515
204	44
175.26	304.894
38	733
552	797
338.676	713.311
460	43
102	725
531.392	468.023
236.376	183.694
92	725
330	753
212.557	391.8
471	747
397	735
638.5	194.5
345.5	728
51	757
339.837	441.046
451	739
36	749
221	713
228.852	601.822
188	41
444	733
388	733
84	44
53	44
176	733
234	741
460	725
47	765
375	715
354	713
563.801	345.631
246	42
275	715
436	725
303	715
52	773
478	721
36	765
295.66	382.566
119	749
56	765
35	44
238	733
399	715
97	749
264.881	529.763
224	41.5
30	773
320	701
108	677
243	689
396	709
196	693
500	701
20.5	773
609.245	349.795
262.709	319.378
36.7945	435.68
100	661
28.5	765
203	681
196	685
479	691
496	693
155	697
759.66	401.123
464	39
261	679
145	697
212.738	332.957
481.394	192.335
82	645
43	38
188	709
131	705
6	40.5
349	687
439	683
431	683
367	667
297.109	422.76
680	51
333.863	452.272
437.425	526.685
576	51
444	677
608	51
427	675
119.5	705
470	665
94	40
203	649
784	51
360.5	670
640.024	495.725
125.651	487.396
118	39
363.5	652
508	37
178.338	419.682
668.5	215
105	39
97	693
206.763	281.357
379	659
88	693
522.702	393.248
372	37
479	651
131	673
164	677
295	659
532.478	556.377
316	37
103	685
219	665
703	652
493.371	451.366
14	47
144	51
524	649
622	651
638	651
357.581	363.555
414.096	406.283
191.011	253.294
487.758	381.48
388.85	704.67
544	37
639	660
738	655
102	50
400	52
775	652
721	654
197.529	303.265
753.171	567.248
608	661
763	664
524	665
154	52
594	671
610	671
563	672
439.236	326.258
416.423	450.461
2.78746	501.464
155.887	583.535
657.6	704.6
305.618	279.728
646	683
663.5	683.5
166	49
609	678
516	681
631	684
776	693
63	51
596	689
759	692
220	49
789	682
186	50
363.737	495.725
92	51
720	701
267.778	439.236
535.013	510.209
549	698
704	40
112	51
648	709
528.857	369.711
582	707
692	705
46.5	781
62	789
625	718
608	717
35	781
546.601	353.416
125	46
91.5	793
475.99	585.527
711	724
666	719
566	723
35.9582	587.875
264	48.5
762	719
684	721
552	725
744	733
666	727
551	732
585	734
480	47
739	728
2	50
655	740
552	42
288	47
533	738
690.5	742.5
43	46
600	741
569	742
690	751
159	777
585	750
617	750
514	751
136	45
788	745
540	753
635.6	521.4
597.6	527.4
618	759
770	751
662	755
259.088	382.928
539	760
419	787
357.631	706.621
624	43.5
452.996	433.985
345	783
286.065	470.196
628.5	183
485.404	396.145
716	761
697	774
452	781
74	47
395	779
620	769
26	49
646	771
547	776
672	44
382	785
516.5	253
19	56
110	58
304.894	449.918
100	58
202	59
74	57
512	62
698.5	263
460.057	548.592
90	60
797.722	466.032
760	63
90.3137	258.676
436	58
196.262	283.711
170	58
704	66
408	57
598.5	277
463.316	454.263
513.83	450.28
61	60
426.2	405.56
160	58.5
577.561	424.571
234	55.5
277.917	339.656
35	53
249.311	445.935
691.4	119.4
28	60
520	69
52.1255	346.76
285.702	368.625
53	54
633.868	337.303
9	57
46.8293	73.3102
316	54
254	53
122	56
102.657	477.438
82	55
44	56
272.056	106.481
460	74
300	73
70	67
216	74
517.632	453.901
59	69
396	70
78	73
196	68
104	74
118	73
7	65
166	68
524.5	231
88	71
492	68
585.645	666.203
320	68
130	63
372	65
272	66
481.964	486.129
440.503	352.149
458.065	502.605
220	65
158	66
470.377	479.249
311.05	394.697
744	58.5
280	62
264	62
649.439	366.814
312	62
119	66
29	70
547.457	70.244
97	66
792	59
108	65
7	72
296.385	634.593
374.25	515.75
209.117	397.775
372.404	73.3102
616	91
659.397	561.99
465.126	490.655
738.5	387
614.134	245.69
576	92
91	86
206.401	336.941
230	87
75	83
632	93
114	84
29	79
103	83
690.5	399
517.5	397.5
34	87
360	85
164	83
121	90
20	78
552.213	433.804
184	84
81	90
768.5	400
336.216	402.301
720	98
204	86
765.715	530.453
361.208	393.662
342.021	699.095
450.823	397.594
456	83
240	80
416.061	546.238
400.6	786.4
232	79
66	78
134	80
215.997	299.825
38	76
508	80
31.4983	520.419
466.032	443.4
308	79
222	81
689.271	380.574
680	103
396	79
441.408	420.768
305.075	481.059
661.389	425.476
124	82
424	78
240.801	368.444
55	80
796.656	556.655
657	6
22	86
11	84
168	77
3.5	90
144	77
405.017	310.326
85	80
434	74.5
388	75
191	77.5
478.343	479.792
623.91	248.405
640	75
477.619	519.261
316	106
300	106
424	107
122	102
208	104
470	105.5
224.687	448.107
96	101
220	107
26	95
224.687	461.143
416	104
444	104
439.598	391.257
492	103
87	106
330.061	286.427
728	79
42	104
154	100
326.983	409.543
378.4	536.4
132	101
533.203	357.762
725.297	631.081
254	103
113	105
285.34	322.818
15	94
198	102
380	98
568	84
332	99
361.021	413.345
98	92
43	93
17	104
72	92
407.526	795.541
780	85.5
233	97.5
222	92
251	92.5
413.345	559.455
516	87.5
356	93
62	96
310.507	478.524
160	92
107	98
35	97
101.752	334.768
198	94
268	91
115	96
137	93.5
52	99
180	93
719.507	444.486
88	96
492.285	353.779
77	118
96	119
398.499	579.552
340	122
663.5	513
356	122
231	120.5
6.6899	487.248
58	116
364	123
192	123
48	119
546.5	542
423.122	279.003
146	116
136	116
572	129
788	131
142.67	333.863
592	130
222	116
760	132
796	129
648	132
87	123
115	122
364.461	519.624
692	131
277.374	536.643
9	110
348	116
541.35	384.92
504.777	284.616
528	136
316	114
477.257	388.541
682	137.5
96	111
414.25	441.59
792	138
553	598.5
647.5	601
376	112
78	108
612	143
338	113.5
524	143
640	144
514	143.5
50	110
388.179	543.704
160	108
476	111
107	115
279.909	498.44
613.241	774.077
18.3972	363.485
150	108
129	108.5
431.451	325.353
186	109
712	148
19	116
560.864	432.62
306.162	245.871
417.872	584.441
304.532	525.417
40	114
651.068	359.753
32	115
762	151.5
606.167	449.375
236	148
195	147
398	151
380	150
689.452	449.194
116	144
145	145
178	146
246	148
136	146
220	148
444	152
177	611.5
416	152
408.687	404.48
546.057	412.621
496	150
426	149
247.681	464.945
478.706	597.658
40	142
290	611.5
362.71	400.273
480	148
676	109.5
229	151
436	148
402	145
372	148
108.089	514.373
108	138
377	621.5
349.795	542.436
17	559.5
144	138
427	609.5
498.44	422.76
220	591.5
346	141
272	142
788	111.5
430	141
445	597.5
322.275	420.949
320.827	462.592
26	126
46.5	148
95	152
212	138
187.753	471.825
163	139
696.513	361.926
616.849	426.381
384.92	470.377
399.766	368.625
92.8224	382.997
15	127
104	148
37	150
486	587.5
508	138
228	142
127	146
447	136.5
369	139.5
490	137
300	140
365	589.5
297.652	338.389
647.266	505.139
386	571.5
691.806	441.046
797.5	485.5
527.771	512.2
330	133
159	131
522.702	277.917
242	130
452	567.5
512	117
210	128
139	131
129	131
396.869	636.946
268	575.5
35	527.5
95	127
194	130
283.892	341.105
256.5	7.5
308	128
15	152
324	128
318.292	369.349
169	133
241.673	763.485
424	128
105	124
390	129
226	134
316	132
253	133
366	131
640	119
408	130
357.581	507.312
132	124
560.542	470.92
41	130
656	120
184	124
105	575.5
407.805	17.2822
292	127
390	531.5
164	125
99	567.5
77	575.5
372	127
582.087	413.707
234	127
78	551.5
323.724	536.462
576	123
113	130
467	513.5
180.691	487.939
165	539.5
444	184
482	185
314.5	761.5
172	178
464	184
734	186.5
532	187
472.55	283.711
507	184.5
376	182
20	166
242	180
357	774.5
92	740.5
181	181
349	774.5
317.387	229.214
114	174
221	179
596	189
340.2	452.996
529.582	507.312
382	768.5
257.004	165.575
5	154
280	178
205	768.5
160.5	766.5
146	182
772	193
618.66	456.436
317	179.5
325.5	743.5
672	190
365	758.5
458	179
489	750.5
156	184
784.6	316.4
366	181
191	185
270.6	7.6
508	178
100	716.5
351.425	291.677
216	172
441.046	437.425
484	176
44	178
580	197
264	176
108	182
648	198
118	182
68.5	185
488.663	408.457
89	184
594	197.5
512	198
357.762	552.032
235	177
506.226	433.804
304	170
509.485	229.214
435.977	649.077
72	178
85	178
756	199
502	171
163	177
388	170
656	202
36	184
356	172
143	177
446.659	458.246
460	170
414	171
249	165
370	167
433.08	313.947
171	163
272.123	507.855
680	204
115.5	159
17	764.5
260.906	776.307
339	706.5
598	204.5
18	184
85	154
179	167
760	208
33	158
75	154
394	165
129	167
568	208
378	165
161.5	168.5
189	169
140	168
560	210
407	682.5
121.5	153
197	167
359	158.5
383	158.5
402	159
157	153
49	164
470	159
120	168
660	211
213	153
342	161
212	644.5
454	157
322	159
521.812	680.14
205.4	159.4
140.86	403.206
306	153
504	156
179	157
519.261	362.469
349	646.5
12.8223	603.206
163	161
358	656.5
592	218
764	217
796	155
170	212
101	210
270.675	240.439
131.626	589.691
251	213
238	212
768	644.5
311.359	701.603
442	215
91	210
422.579	538.272
473.589	0.836238
676	155
287.332	390.351
51.5	204
564	157
318	211
245	217
34	208
366	211
177	215
216	218
524	159
764	161
383	214.5
266	213
658.311	376.41
604	159
147	217
118	204
45	210
668	159
380	208
418	209
480	210
208	206
450	209
484.5	12
502	209
104	218
8	188
792	162
644	165
27	190
351.425	522.702
612	165
287.108	692.683
253	203
136	206
441	207.5
296	210
290	203
409.724	504.596
155	207
565	697.5
520	166
48	218
780	169
38	216
484	204
341	205.5
694.521	366.995
230	208
184	210
503.329	488.663
489.569	483.956
245	207
609	709.5
636	169
432	204
336.035	305.98
200	208
649	717.5
150.637	394.335
65	192
286.789	373.332
75	192
207	195
253	195
354	201
121	190
27	216
388	200
694	174.5
331.986	173.101
552	174
500.432	545.514
440	198
16	212
433.08	374.962
310.145	410.448
161	199
215	199
764	177
472	196
749.5	738
334.216	721.116
231	199
245	189
227	792.5
345.45	355.046
77	200
733	745.5
464	192
602.5	751
787	759.5
471.644	463.859
644	181
[truncated: 8,339 more rows]

## Sheet: JC_0878
644.6	304.6
347	764
208.768	412.164
383	764
751	779
266.5	769
618.246	572.578
621	785
478.734	569.597
5	670
648	798
170.008	234.097
119	726
456	758
133	762
628	794
41	734
428	758
349	744
227	770
611	799
41	742
411.5	747
115	718
620	802
333	752
366	754
496	742
531.169	459.7
359	732
421	736
635.899	275.927
366.88	638.585
221	714
511	732
359	740
421	728
411	732
316	742
88	750
379.971	372.788
428.5	41
16	646
62	2.5
60	774
260	718
478.5	721
269	720
665	48
536.556	302.396
408	718
431	716
51	766
227	690
322	698
447.854	624.386
382	698
407	708
428.814	487.713
790.557	221.433
510.5	705
593.659	442.82
102	662
280.489	386.435
239	682
344	710
355	708
166	686
695.5	204.5
235.248	652.017
397	688
30.7012	599.441
117	654
356	678
496	686
627.84	364.577
12	766
372	686
188	702
130	710
434.56	346.57
171	650
579.5	211.5
391.441	653.169
119	710
150	646
312.5	661
114	702
365	664
412	662
96	694
198	646
30	734
14	718
493.5	663
162.5	656
402	658
244	670
217	674
23	726
225	666
67.5	690
255.4	91.6
601.5	218
725	649
256.785	363.45
448.566	471.91
715	647
590	652
534	652
292.34	308.502
32.6201	283.219
566	660
733.6	667.6
686	668
699.6	657.6
763.5	662.5
666	664
737	677
586.777	526.526
762	672
569	677
156.192	9.9779
531	679
529.014	535.119
770	688
467.96	393.618
315.325	295.213
560.977	303.833
693.464	577.951
527.4	588.6
533	689
686	692
577	693
601	39
92	3
250.599	244.075
731	695
661	697
544	702
560	702
593	40
546	712
678.6	549.4
595.814	460.777
618	720
572	722
758	724
796	714
202.628	217.979
640	734
302.023	518.851
598	732
681	741
715	743
380.33	497.769
435.996	424.863
788	730
411.216	474.424
555.308	650.866
700.4	573.6
495.973	212.252
307.012	269.019
135	778
288.592	141.609
266.717	695.767
147	778
584	750
350	794
330	794
482.685	335.078
567	755
170.5	792
774.822	380.311
756	754
198	782
563	759
593	757
385	800
739	767
789	769
410	786
785	44
159	794
651	767
256	782
495	788
459	788
236	798
581	769
761	773
676	770
260	790
749	769
355.19	267.2
256.739	500.046
378.175	312.093
384.28	384.639
401.6	403.4
547.689	409.061
571.392	477.657
345.493	377.816
295.883	596.371
121	3.5
641	65
377.097	437.074
574.984	490.227
551.999	554.872
79.6	129.4
491.663	284.439
761	68
24	3.5
521	68
767.5	293
265.405	319.635
679.265	333.492
438.51	326.818
463.291	309.22
717	70.5
290.51	209.536
609	72
13.4318	235.248
659.5	303
488.431	467.601
337.951	300.96
100.163	365.728
661.228	495.057
760	4
524.223	694.999
356	4
519.317	534.042
513.862	160.798
328.973	274.383
472.988	454.672
427.736	441.743
44.133	462.053
364.961	771.752
463.291	281.925
135.469	276.695
79	4
688.091	332.725
648.947	287.44
548.407	359.14
37.9928	299.721
337.592	251.398
635.515	536.12
770.985	562.984
593	56
580.637	554.925
683.87	315.455
460.777	294.136
286.673	653.169
489.149	291.981
732.992	589.464
402.57	550.703
336.178	679.648
335.795	123.572
97.8602	435.957
109.757	710.35
505.311	474.424
745.5	242
359.14	510.698
436.341	67.9265
460.777	339.029
703.058	502.733
311.016	399.723
637.5	249
363.426	79.4394
443.179	304.91
593	91
733.376	332.725
577	92
132	5
569	93
523.268	281.566
277.929	491.135
408.326	645.109
401.519	395.773
529	94
583.5	397
721	95
513	96
378.5	86.5
585	96
601	96
741.5	402
244.842	655.471
626.5	410.5
461.855	317.48
187.661	503.116
595.096	296.291
716.106	352.297
448.238	166.554
623.235	307.396
535.837	358.422
418.6	294.4
484.5	78
585	104
482.6	294.4
300.5	77
352.317	296.291
674.5	430.5
499.564	266.841
512	6
281.684	263.647
297.009	333.641
777	104
630.526	327.736
429.891	343.338
324.5	107
146	6
71.7641	511.943
388	6
697	77
696.15	374.171
743.5	325
645.493	128.945
480	6
665	78
281.684	551.471
285.4	545.4
795.162	477.788
376	6
350.162	379.252
22.6	600.6
414.089	259.659
590.427	327.177
609	81
439.6	628.6
681	83
800.5	347.5
455.913	623.619
174.613	242.156
362.658	183.44
552.238	145.831
601	86
101.314	343.086
294.854	321.79
761	86
545.893	265.405
511.775	463.291
317.48	389.667
729.5	364
183.44	232.178
704.5	21
615.943	305.861
512.134	493.1
537	89
281.684	517.699
751.5	373
328.6	586.6
639.737	394.127
555.59	227.336
475.143	403.674
202	7
592.223	380.33
395.773	283.003
441.743	257.504
761	126
448	7
593	127
662.5	545
412.293	295.932
418.039	413.73
529	128
188.813	496.592
38.7603	692.313
561	130
315.325	409.42
641.5	560
551.64	389.667
397.928	429.173
450.362	243.497
738.364	450.157
451.799	496.691
297.009	302.396
102	7
733	135
719.5	570
314.607	446.412
567	136.5
382.614	548.401
521.5	584
362.732	483.403
375.661	511.416
613	141
745.5	600
537	599.5
523.456	106.303
635	141.5
577.183	583.707
788.6	139.4
573	143
632.5	34
607.5	610
597	611.5
653	145
658.5	613
628.608	447.854
387.872	400.082
313.17	314.248
337.33	553.39
646.261	245.994
348.075	221.049
454.672	341.543
380.5	109
708.047	176.532
696	638.5
349.994	604.047
207	626.5
278	634.5
680.8	502.733
297.802	10.7454
447	632.5
603.5	455
364	8
214.525	320.444
386.5	145
761	111
653	110.5
533	111.5
464.5	144
408.343	308.502
655.5	469
585	113
158.111	265.182
621	113.5
536.915	395.414
170.776	366.88
334.36	407.983
314.304	35.3064
37	638.5
59.0999	412.548
460.059	322.508
513.478	605.965
679.648	290.127
496.5	136
764.4	197.4
378.393	201.861
193	570.5
312.5	130
712.268	147.75
750.261	486.231
689.5	492
380.311	681.567
533	119.5
565.646	384.999
717	121.5
375.661	369.915
754.866	230.259
465.087	548.767
801	122
275	520.5
324.304	279.052
775.5	505
376.02	236.674
346.211	472.988
114	10
610.4	325.6
494.177	230.568
677.346	6.52401
649	186
581	187
249.831	474.718
72	10
713.5	45
761	188
131.248	617.095
669.287	467.042
549	191
474.784	415.166
340	757.5
752	11
463.65	409.42
502.437	485.558
461.495	489.508
236.783	168.473
269.5	734.5
433.482	316.762
71	773.5
437.792	527.936
775	198.5
484.782	304.251
341.183	439.947
764.077	316.99
393.259	315.684
259.425	683.486
737.981	75.6018
144	701.5
653	207
568.519	286.235
480.5	162
34	9
286.5	157
34	677.5
64.5	697.5
513	212
553	218
148.517	241.772
755	153.5
589.349	448.926
125	12
745.5	37
716	657.5
81	12
746.424	122.037
578.718	546.482
585	156
249.447	584.858
173.462	335.411
59	12
799	674.5
753.5	677
330.422	668.519
2.5	11
47	12
777	164
585	684.5
638.5	684
496	12
560.681	637.05
562.984	87.1147
17.5	11
607.117	528.445
203.396	311.617
461.67	191.499
573	167
768	709.5
35.6902	358.437
174	12
581	171
259.809	553.006
300.872	524.607
272.857	656.622
649.5	733
473.347	359.5
568.16	270.433
14.5831	423.293
697	174
779.5	743
640.888	370.334
681	176
622.5	740
579.486	195.337
27	12
288.975	187.661
404.751	377.097
499.5	192.5
547.5	751
336.874	295.932
286	801.5
509.261	317.121
183.44	262.112
665	180
336.5	192
265.5	193.5
358.5	193
581	181
375.322	627.073
167.322	467.042
743.4	181.6
729.5	773
102.082	513.862
727	184.5
401.419	538.806
472.27	383.203
360.577	452.876
749.11	352.297
769.5	61
446.052	350.521
483.403	488.431
396.5	244
399.6	598.4
374.171	530.747
324	14
97.8602	711.117
639	269
761.6	476.4
771.752	322.747
783	277
392.208	592.534
651	279
659	279
292.813	543.795
673	284
426.659	267.56
777.5	68
635	283
801	288
775	289
737	288
70.6	734.4
521	288
714.4	493.6
600.842	263.25
185.742	732.224
600	16
441.33	154.274
192.65	398.732
380.5	230
449.644	337.592
339.747	283.003
359.14	293.418
275.543	249.447
483.762	362.732
464	13
776	299.5
741	302
584	303.5
593	304
568.878	461.136
476.579	367.76
791	309
655.087	406.407
254	17
468.678	406.547
218	17
378.893	347.648
649	222
104	16
541	223
520.754	384.639
422	305.5
194.6	501.6
468	295.5
87.5	309.5
372	16
458.263	304.192
404.105	620.165
35	17
607	230.5
693.08	483.161
281	282.5
669	235
573	235
553	236
589	237
613	237
521.472	355.908
139	269.5
531.169	492.022
633.5	58
349	266.5
42	259.5
605	241
335.5	269
742.202	533.818
152	279.5
177	277.5
116.665	197.639
575.343	355.549
449.5	263
276	15
364.528	319.994
344	15
438.87	394.695
596.532	486.994
504.592	452.876
537	248
409.779	431.328
525.782	274.383
362.373	305.628
723	251.5
191	261.5
196.488	547.633
84.0446	347.308
609.5	91
546.098	575.648
375.661	337.592
681	380
751	381
695	381
358.821	535.353
752	22
501.36	319.635
485.558	507.106
729	392
120	20
440	367.5
130.864	546.482
545	392
291.981	315.325
257.507	279.765
599.058	181.137
352	21
454.5	362
749	398
438.51	400.082
793.5	97
429	358.5
717	402
2	19
480	20
490	353.5
500	20
763	407
397.197	576.415
75	21
36	379.5
87	21
661	410
70.6	209.4
745.5	100
485.917	546.612
253.5	336.5
401.878	447.848
715	419
432.046	409.779
420	335.5
353.035	260.018
129.5	340.5
606.229	425.222
669	422
32	327.5
612	425.5
713	428
22	21
584	427.5
319.677	506.57
216.444	326.584
577.857	392.54
601	432
439.229	472.629
229	317.5
734	436.5
785	432
393.977	411.216
684.254	252.901
64.8563	641.272
625.154	333.108
230.927	420.913
553	440
671	445
65	19
274.5	322
531	315
166	25
571	315
583	317
254.053	549.552
199.942	415.234
505.67	526.859
10	23
791	317
497	438.5
535.837	364.528
706	318.5
691	319
591	321
99	24
765	326
40.5	423.5
316	25
712	323.5
653	330
648.947	401.419
416	427.5
372.4	180.4
535.736	161.565
451.6	179.6
392.5	424
388	24
428	24
735	341
611	339
686	340.5
717	346
162.333	293.58
397.209	487.354
626	346.5
757	350
485.847	26.4798
470.115	302.037
506.5	410
142	23
30	25.5
692	353.5
599.825	663.146
45	22
490.227	377.816
62	395.5
474.784	516.085
624	355.5
668.519	37.609
434.919	226.258
655	361
56	403.5
210.303	672.741
549	366
248	22
56	23
367.401	488.431
279.5	393
493	390.5
713.5	88
607.306	366.323
785	376
444	22
162.716	44.133
389	386.5
532.246	422.349
112	23
413.73	344.775
497.5	383
518.467	742.97
109.757	378.009
759	377
561	512
585	512
781	524
324.304	391.463
693	516
769	512
796	515
312.5	508
81	491.5
415.618	722.63
515	526
367.263	55.2622
394.127	585.626
300	29
558	529
340.4	561.832
299	496.5
670	529
600	535
565.67	78.6719
613.5	126.5
458	501.5
800	543
558	537
120	28
795	534
594	549
312.5	488
538	549
529.373	388.59
618	557
753	560
773	548
689	560
518.24	456.827
299.5	481
345.852	331.487
497.744	653.169
619	566
319.5	485
404.5	480
538	573
506.186	605.965
531	574
436	28
158	463.5
592	32
668	579
730	581
321.979	208.768
221	469.5
662	593
202	27
801	584
425.581	535.837
128	471.5
681.5	599.5
624.4	696.6
676.578	307.78
326.5	466
360	27
784	607
762	597
413.73	403.315
559	602
575	602
171.927	375.322
725	596
698	597
233.441	392.54
359.859	460.777
626	605
692	611
697.5	144
800	599
661	604
306	469.5
686	617
454	461.5
626	613
450.362	330.05
271.5	457
782	625
394	461.5
543	618
573	620
389.906	207.233
229	449.5
745	624
291.263	359.5
571	630
66	27
256	26
442.5	450
27.6311	266.717
739	638
589	644
544	36
698.837	181.521
5	535
121	607
383	633
584	26
285.521	396.813
128	34.5
325.5	630
315	633
765	446
239.086	5.37271
416	631
269	637
549.168	138.923
166	35
33.5	591
112.5	595
403.721	211.071
514.629	191.499
315	641
285.544	487.328
63	34
354	619
486	627
441	621
742	456.5
172.5	629
387.153	297.368
509	621
182	36
387	617
436.725	239.853
327.736	498.895
488	34
52	623
306	595
789	470
218	591
112	639
197	579
143.144	409.478
302	603
800	27
158	33
128	591
298	611
102.5	635
83	639
137	595
16	30
353.394	351.958
324	32
268	583
400	591
392	33
115	623
41	631
278.334	357.704
410.5	580
609	476
252	599
729	476
407.175	38.3765
354.472	490.945
146	607
349	589
476	575
491	577
39	30
744	28
422	571
206	559
6	34
181	547
685	486
170.392	413.699
385	565
489.149	266.123
73	543
204	551
256	575
248	31
308	575
144	559
203	571
9	631
567	489
699	491
667	491
177	563
444	31
97.4	232.6
532.605	465.805
685.021	184.591
607	497
793	500
776.4	784.6
162	519
414.448	311.016
488.431	272.588
656	499.5
624	499.5
82.6	30.4
334	531
458	539
174	30
317	533
49	31
372	543
522.305	575.648
757	502
241	515
70	575
697	500
225	515
784	499.5
434	523
121	559
90	31
200	543
399.5	514
157	539
110	31
307.396	251.366
378	523
108	42
298.5	762
210.687	149.285
309.699	602.512
122	741
684	777
444.257	419.117
406.188	235.237
156	749
420	773
348.459	208.001
348.5	774
315	771
457	767
260	773
768	781
617.095	475.101
45.5	41
522	791
35	725
381.079	567.589
55.5	42
210	44
223.6	540.6
402	753
143	761
548	793
388.231	502.797
200	44
660	793
710	795
679	796
281.207	325.74
68	717
272.5	750
216	773
740	793
452	749
83.2771	38.7603
314	753
75	725
230	43.5
75.218	263.647
186	717
332	733
316	733
280.5	734
54.5	757
104	773
25	661
600	47
333	743
121	765
243	713
332.341	538.806
723.781	10.7454
174	41
270.6	221.4
265	711
224	741
515.007	223.744
456.5	726
398.348	640.888
82	757
67	43
62	765
784.8	159.263
405.47	351.958
408.702	488.431
648	48
510	713
218	733
116	38
790.5	204.5
331	699
434	705
112	669
146	685
452.6	248.4
467.81	30.7012
451	699
201	681
476	701
142	693
531.528	309.22
97	653
475.101	133.167
237.5	707
414	689
590.999	514.246
719.176	161.565
503.156	232.005
438	681
135.4	684.6
294	689
507	683
459.367	669.67
303.5	692
276	39
171	705
472	38
500	677
76.5	697
416	669
446.052	443.179
537.633	539.429
125	701
144	653
283	675
439	667
104	701
356	669
299	675
90	685
121	693
684.254	401.419
236	677
111	693
282	649
386.5	658
330.422	112.443
14	42
640.5	218
392	645
125	685
332	37
792.092	152.739
540.865	375.302
358.5	658
114	685
396.813	206.082
53	701
4	757
776	52
215	665
142	677
473	647
170.392	472.415
492.5	3
583.6	34.4
659	648
634	655
488.79	489.508
416	52
381.846	690.01
246.729	429.532
599.046	475.143
3	46
285.517	450.721
506.388	337.233
540.865	466.883
669.287	405.64
591	668
719	676
212	52
49	50
660	673
752	685
604	681
609.6	579.4
789	690
514.289	281.566
565.286	784.416
424.504	481.966
704	39
225.421	349.105
742	691
696	693
469.397	218.717
220	49
105	52
591	692
615	692
748.726	306.245
22	46
501.197	128.561
712	701
505.667	468.833
749	698
206.85	429.05
285.157	351.598
60	52
683.87	46.4356
718	707
575	708
584	709
643	704
653	706
504.951	460.059
679	716
757	714
608	717
520	717
563	720
77	46
727	724
696.4	554.6
640	41
583	724
560.977	360.577
424	47
265.949	305.861
547.4	567.6
98	789
268	47
538	735
584	741
628.991	223.735
745.272	616.711
487.354	322.149
648	749
162.716	132.399
528	749
783.265	153.506
431	795
207	777
414	793
536	43
87	48.5
416	45.5
344	46
40	47
766	755
736	43
328	46
116	47.5
441	799
632	757
486	793
187	785
200.4	306.6
545.534	283.721
464	45
676	761
758	763
511	787
358	777
747	760
600	765
291	787
430	777
537	2.5
261.095	384.639
688.475	361.123
206.6	787.4
276	789
562	775
584	61
600	61
432.405	244.934
353.394	279.052
528	62
218.362	658.158
514.5	263
570.674	425.581
150	57
41	59
670.054	475.485
102	60
142.761	430.201
528.296	319.994
410.857	467.96
515.781	112.059
464.728	362.373
111	59
800	64
51	60
376	57.5
561.5	16
600	69
408.326	132.015
224	56
6.5	57
760.239	561.832
247.145	223.351
71	53.5
194	56
174.229	446.319
521.472	376.379
303.474	344.416
356.134	576.415
22.5	58
414.467	594.836
262.172	378.534
120	56
93	55
417.321	372.069
648.5	312
525.422	434.56
572.5	310
504	53
413.73	331.487
272	53.5
400	53
392	74
47	68
240	71
77.9044	369.95
196	71
68	70
248	74
464	72
292	71
215.676	196.488
384	72
35.5	69
420.553	396.85
59	69
512.493	288.031
109	67
398.646	465.446
30	63
371.351	380.689
456.297	129.713
418	69.5
764.5	229
712	55
266.123	474.065
90	73
144	67
268	69
400	70
12	61
508	69
456	69
308.6	190.4
580.73	344.416
550.703	652.785
374	66.5
214	70
494.895	411.216
332	68
136	70
233.329	470.113
191.499	553.006
392	66
160.414	95.1738
370.274	387.872
462.821	627.84
207.233	404.105
250	66
575.343	347.289
324	63
206	66
384	63
64	61.5
74	61.5
222	65
464	63
167	65.5
119	66
29.5499	166.938
588.5	245
419.476	457.545
637.818	330.806
128	62
13	70
352	61
22.5	68
214	88
420.223	402.57
432	90
553.006	579.486
288.39	284.439
11.8967	77.1368
561.336	326.818
320	89
509.62	379.971
136.237	311.234
140.458	363.042
328	90
704	92
586.835	377.097
5	75
336.946	523.84
629.375	579.869
34	85
93	83
56	85
599.058	655.087
336	88
527.218	499.205
784	96
441.743	315.684
319.994	324.304
430.968	474.065
404	86
557.611	592.534
572.962	505.035
43	87
158	84
712	97
30	77
206	83
114	89
104	88
372.636	678.497
478	84.5
68	87
224	86
312	84
297.034	267.101
76	88
396.132	330.768
272	84
186	86
127	87
785.5	407.5
19	76
486.276	195.013
33.4	501.4
190	79
132	79
294.136	289.826
699.604	545.331
412	81
122.421	674.276
198	79
705.5	423.5
62	78
51.5	78
756	101.5
3	85
656	103
290	80.5
420.553	315.684
247.448	390.026
612.334	384.999
171	74.5
152	75
443.898	408.702
226.422	563.367
475.861	409.061
18.8045	295.499
24	85
447.489	557.386
121	80
515.726	383.562
14	86
508.543	373.147
656.622	450.924
111	79
47	100
188	104
459.7	388.59
36	100
7.5	94
374	105.5
221	103.5
178	105
272.49	485.697
68	103
57	103
368.4	727.6
424	105
107.6	520.4
776	77
776.741	182.289
798.5	325
260.4	735.6
584	78
485.917	500.283
356.626	311.016
87	106
425.596	635.132
195.337	204.931
154	100
29	94
264	102
392	103
564.5	334
107	107
465.087	466.164
18	94
788.5	334
588.272	295.932
470.833	504.233
490.945	345.134
77	105
508.873	130.48
324	98
655.087	686.94
229	96.5
610.954	207.233
182	97
472	98
800.4	468.4
423.427	299.164
534.401	498.846
272	99
353.448	556.843
659.693	488.533
95	91
61	94
198	99
376	97
51	93
528	86
476.579	373.147
576.42	451.08
86	92
41.5	94
23.5	102
222	92
317.48	396.85
560.977	345.852
488	94
558.463	552.358
264	94
30	102
652.5	370
370.334	535.736
176	92
276	91
478.375	450.003
81.3582	447.854
718.5	373
104	97
368	91
504	92
580.5	374
713.42	361.507
792	89
688	90
344	92
345.852	371.351
122	95
723.781	358.053
597	514.5
539.788	309.938
50	117
326.201	624.002
802	525.5
40	116
435.996	306.347
256	123
715	524.5
680	527.5
262.532	401.519
331.846	279.77
177.3	204.547
736	125
527.218	469.397
547.689	373.147
363.091	433.123
123	117
656	126
500	121
348.007	450.362
705.744	141.993
112	116
20	110
29	111
392	119
584	128
738	549.5
645	546.5
470.474	236.674
468	118
88	123
356.134	132.015
541	562.5
339.632	702.674
292	116
435.19	106.303
311.107	473.731
206	119
632	134
708	133
576	134
9	110
602.5	566
78	121
566.364	549.126
142	119
59.5	122
509.6	123.4
499.923	472.988
412.293	351.239
724	137
39.5	108
559	584.5
624	140
98	109
668.519	186.894
119	108
3	118
442	112.5
50	110
537.633	491.663
232	114
542	609.5
514.4	136.6
458.981	379.252
638.202	121.27
13	116
556.5	620
582.526	276.179
356	111
60	112
196	108
791	616.5
419.835	260.377
214	108
516	627.5
456	109
106.687	255.204
364	108
284	108
72	112
740	149
566.724	494.895
222	111
647.412	336.178
340	109
702	152.5
140	111
602.278	482.685
410.245	672.357
282	149
468	152
467	641.5
415.525	275.461
62	140
164	146
740.283	277.462
272	150
537.992	259.299
502	151
254	146
244	146
492	150
283	641.5
29.1662	228.34
51	138
231.41	734.143
338	145
200	152
619.158	381.407
500.046	699.988
406.906	332.205
23	128
362	145
337.592	463.65
230	150
190	152
491.603	595.604
42	144
264	148
363.091	268.637
57	148
430	603.5
498	143
161	579.5
346	141
84.8121	498.895
250	138
124	150
454	595.5
14	124
370	143
358	603.5
105	150
4	128
178	142
463.972	584.475
80	146
236	144
228	142
129	143
209.536	254.82
336	567.5
282.5	562.5
266	133
448	136
460	136
350	563.5
247	131
67	127
484	134
174	132
365.728	587.545
251.366	622.084
295.116	278.997
91.5	539.5
736	117
42	125
229	129
759.088	297.418
776	119
479	561.5
110	125
304.192	330.768
360.218	261.095
241.701	378.175
98	124
159	571.5
140.458	417.92
249.243	374.583
653.936	414.083
521	7
213	125.5
124	134
342	127.5
414.448	447.13
584	121
83	136
99.3952	317.758
33	132
44	134
587.195	355.549
115	132
239	539.5
26	138
180	127
654.5	509
604	123.5
80	732.5
328.503	74.8342
99	176
640	186
780.579	220.281
306.628	737.981
376.379	385.717
125.5	175
48	170
262	185
192	748.5
14	162
20	168
338	179
418.399	477.298
177	183
253	185
524	191
320	178
328	178
133	183
81	170
442	181
317.374	154.274
32	176
32.6201	274.392
705	11
728	192
731.073	149.285
403.315	484.48
115	772.5
275.543	800.918
696	196
2	162
486	177
664	196
508	176
9	154
329.654	83.6608
282	175
103	182
189	173
382	177
564	197
608.5	47
147	173
113	182
124	182
22.6422	328.887
520	198
316	170
138	174
89	178
12	676.5
335	172.5
712	202
65	180
231	175
706.512	411.78
422	171
580	203
366	167
628	203
318.141	202.628
58.7161	627.456
190	162
430	169
384	708.5
332.923	335.796
55	156
663.146	340.784
588	205
117	158
620	205
149	165
373	702.5
322	163
290	163
559.9	410.857
65.5	155
494.536	483.762
208	166
44	160
636	209
173	169
191.883	292.045
228	166
9	170
548	211
556	211
672	212
260.5	661.5
36	162
101	168
300.104	143.528
163	155
308	676.5
424.145	474.424
486	664.5
610.187	588.312
284.5	9
249	153
112	166
243	161
656	216
235	161
434	155
184	158
444	652.5
664.298	263.647
632	216
197	157
664	218
375	156.5
352	156
310	155
64	164
562	217.5
657.5	3
384	154
622.851	264.414
759	651.5
659.309	141.226
408	218
166.554	526.526
370	215
571.4	389.6
726.084	437.876
341.183	454.313
800.5	645
20	202
434	215
240	212
147	213
132	214
592.6	392.4
208	212
3.5	194
232.6	210.6
345.773	201.477
553.795	356.626
80.207	360.356
462	213
603	671.5
669.5	674
499.923	480.171
47	210
157	217
80.5	205
218	216
7.5	202
429	209.5
515.5	680
274	207
148	204
614	682.5
326.584	505.035
481.607	496.332
740	165
766	164.5
229	203
374	209
329	209.5
224	210
115	214
670.5	699
448.566	285.517
14	194
406	205
28	188
355	202.5
326	203
42	218
105.5	211
79	214
788	167
50	188
242	198
234	198
144	196
441	201.5
663	723.5
178	198
472	200
288	202
89.5	193
494	199
524	173
206	196
465	197.5
426	197
689.5	734
312	196
409.061	326.099
335.795	500.046
292.34	469.756
537.992	388.949
160	202
600.124	392.54
752.5	42
548	177
375	196.5
554.5	743
138	202
800.5	733
689.5	750
658.5	751
24	210
291.622	351.239
211	189
388	190
608	180
674	181.5
158	188
528.5	757
149	189
284	194
60.5	202
5	212
15	210
514.246	635.132
572	183
78	196
137	191
554.5	767
192	190
239	191
708	185
372	188
33.6	194.4
201.6	249.6
644	253
32.5	236
473.95	186.894
380	248
482	249
179	247
465.087	479.452
219	245
163	249
518	257
782	261
372.429	461.136
772	262
480.171	279.052
268	246
123	236
503	244.5
94.79	212.99
413.699	555.692
298	247
242	248
726.6	453.4
[truncated: 7,639 more rows]

## Sheet: JC_0905
12	686
214.6	764.4
476	774
107	742
537	781
97	742
301.396	451.827
612	786
325	776
769	781
46	734
833	46
514	800
127	718
246	766
828	794
722	808
504	750
273	752
583.054	403.817
800.166	516.907
464	750
255.5	764
675	815
246	726
508	742
92	766
10	646
106	2.5
463.5	739
818	824
85	2.5
492	734
379	740
214	718
800	814
732	818
664	830
652	834
576	830
684	842
267.255	588.922
45	774
534	844
300	694
104	670
598	844
166	678
40	646
347	708
179	690
255	682
82.1504	248.585
389	688
131	698
464	686
243	706
628.397	164.834
291	692
370.21	408.085
144.5	648
231	658
273	664
505	672
427	676
68	678
247	674
331	652
447.56	250.185
160	662
237	666
361.675	257.653
777	653
190.973	403.284
709	649
547	647
155.766	155.766
696	646
556	650
722	648
769	645
742	660
717	657
559	659
521.175	653.469
74	846
641	661
762	664
138	3
821.5	157
515	671
15	830
158	3
553	677
544	678
522	680
689	685
665	685
128	846
285.393	301.396
8	790
566	692
672	694
659	695
556	698
110.956	54.4113
14	798
561.183	309.398
540	706
714	704
667	703
463	844
811.6	602.4
690	704
561	709
421	848
628	714
58	790
524	714
709	713
520.4	738.4
685	713
569	717
154	814
610	720
437.424	783.629
597.5	720.5
716	722
692	722
251	810
396.349	489.702
615.5	730.5
655	731
696	734
202	838
242	838
122.5	786
127	782
63	798
165	842
10	3
68	790
529	741
598	740
339	820
739	751
763	751
270.456	695.078
286.4	488.6
297.662	188.839
465	800
200	782
454	794
249	778
407.551	246.451
725	753
153	794
395	788
124	822
163	794
364.342	345.672
628.931	515.307
292.861	680.141
267.789	504.638
680	2.5
831.639	640.666
30.9398	543.046
528	774
794.4	535.6
361.142	367.01
204.309	545.18
431.023	657.737
525.442	315.799
581.454	615.594
424.088	796.432
336.4	144.4
585.5	276
492.369	211.244
231.515	492.902
509.973	437.424
519.041	705.213
28.2725	370.744
239.516	1.60033
458.762	595.324
571.319	444.892
645	68.5
179.771	517.441
235.249	701.479
667.5	303
329.135	405.951
172.302	739.353
577	53
729	53.5
64.6	328.6
99.754	399.55
362.742	310.464
74	4
545	55
217.645	149.898
825	55
805.5	229
741.5	235
593	57
211.244	137.095
396.882	419.287
72.6	348.6
239.516	330.202
316.866	463.563
349.939	473.165
653.5	247
612.394	107.222
635.865	304.597
97.0868	545.18
384.613	714.282
245.384	351.54
129.627	145.097
399.016	692.944
575.6	235.6
53	5
817	97
321.667	714.282
542.513	517.974
385.147	323.801
187.239	458.228
263.521	827.372
601	99
217.112	453.427
529.71	409.152
729	101
183.505	209.644
212.844	183.505
76.4	295.4
258.6	298.4
544.5	423.5
678.007	605.992
372	4.5
332	4.5
235.249	509.439
800	6
617.728	579.32
528.5	25
231.515	429.422
560	6
590.5	436.5
457.695	354.207
386.747	332.336
271.523	349.406
108.823	681.208
633	106
405.951	669.472
67.7474	105.622
201.108	257.653
385.147	186.705
195.241	598.524
151.498	226.714
589	77.5
268.856	554.782
366.5	104.5
110.6	724.6
424.5	103
188.306	82.1504
261.921	518.508
319.533	546.78
505.6	771.4
745	81
720.149	246.451
89.6186	444.892
337.137	279.525
679.074	189.373
793	86
432.623	558.516
692.5	361.5
416.6	626.6
379.812	607.593
728.151	416.086
316.332	552.648
809	87
621.462	88.5517
369.677	593.723
181.904	346.739
783	513.5
208	7
446.493	431.023
690	532.5
518.6	439.6
208.043	577.186
774.5	561
678	560.5
699.879	463.563
694.544	427.822
522	572.5
775.4	143.6
631	593.5
523	597.5
623.596	786.297
378.745	253.386
391.548	451.827
670.006	674.273
528.5	631
822	640.5
408.085	274.19
46.9431	656.67
525	107.5
180	614.5
593	108
27	574.5
773	107.5
264	638.5
741	108.5
548.38	371.811
611.5	455
761	110
10.6689	316.332
571.319	453.427
155	634.5
570.5	458.5
652.936	843.375
341.404	501.437
511	608.5
521.5	464
171	578.5
264.055	312.065
388.5	142
601	114
448.5	140
140	598.5
94	8
14	534.5
424.621	416.62
593.19	474.765
713	115
517	115.5
266	562.5
603.325	281.125
610.4	68.4
497	572.5
443	576.5
590.5	484.5
763.5	487
112	534.5
541	117.5
366	570.5
390.5	131
327.001	371.811
505	556.5
393.148	434.757
381.946	498.77
19.7374	506.772
466.5	127.5
458	538.5
820.5	497.5
155.766	261.921
207.51	504.105
497.17	407.018
721	121
629.4	326.4
809	188
260.321	250.719
699	782.5
649	186
671	186.5
248	749.5
164.834	385.147
69.5	737.5
479	763.5
845	193
725	191
337	743.5
797.5	793
616	11
82.6838	411.819
32	10
616.128	297.662
448	10
841	820.5
339.5	174.5
655.5	811
198	725.5
710.547	269.389
544.5	822
532	825.5
685	832.5
760	829.5
793	202
423	723.5
75.2156	239.516
40.5417	324.334
719	834.5
641.5	837
318.466	367.543
376	701.5
430	705.5
172.302	294.995
496	701.5
410	697.5
440	701.5
207	681.5
578.787	592.123
583.588	666.805
333.403	392.081
672	12
433.69	428.356
234.715	157.366
85.8845	802.833
370	665.5
521	212
537	212
182	645.5
20	10
440	661.5
685	213
87.4848	338.204
633	214
196	9
752.69	346.205
97	677.5
376.612	51.2106
825	216
219	665.5
380	12.5
536	645.5
115	12
665	644.5
281.125	570.785
768.333	23
300.329	618.262
34.1404	515.84
657	676.5
617	160
500.371	718.549
610.5	680
713	684.5
83	12.5
533	163
741	165
446.493	75.2156
218	12
240	12
581.5	705
312.5	206
166	813.5
573.986	332.869
698	711.5
434.5	199
575	722.5
614.528	362.742
399.016	455.028
547	173.5
569	174
398.5	197
64	781.5
39	797.5
268.856	475.832
607	176.5
267.255	440.091
282.725	459.295
583.054	435.824
257.12	774.027
533.5	753
552	757.5
713	182
513	184
371.811	435.824
297.662	2.13378
77.3494	550.514
425.155	270.456
568	15
563.85	398.483
456.095	386.747
551	261
283.6	677.6
813	258
533.444	511.039
321.6	618.4
442.225	280.058
637	270
597	274
783	277
631	273
500.904	317.399
729.5	64
335.536	410.752
27.2056	328.602
803	275
340	13.5
7.46822	246.985
506.5	233
609	288
35.7408	467.83
8	14.5
593.19	583.588
794	290.5
519	297
529	300
833	304
411.819	425.155
265.655	646.001
195.774	262.988
423.021	515.307
533	310
228	13
731	311
135	297.5
224.047	581.454
314.6	835.6
206	303.5
405.417	785.23
753	222
36.8076	297.128
199.508	703.079
154	303.5
521.5	54
829	227
352	17
320.5	304
462	297.5
469.964	203.242
711	228.5
509.5	295
474.232	754.823
398.483	243.25
125	17
162	291.5
158	16
333.5	287
368.61	766.559
394.5	278
314	277.5
392.081	839.641
102	15
700.945	205.376
45	15
59.2123	604.392
657	240
415	272.5
841	240
201	273.5
175	277.5
500.5	264
341	258.5
320	259.5
520.108	393.682
368	15
417.687	545.18
741	247
485.434	435.824
362.209	424.621
761	246
128.027	307.797
565	249
99	271.5
840	14.5
222	21
223.5	368.5
805	386
296	375.5
515	387
63	347.5
713	384
543	389
596.924	312.065
669	394
841	404
423.555	61.8795
386	353.5
355.274	59.2123
705	412
0.533444	404.351
638	412.5
773	418
250	19
344.605	589.989
235.249	479.033
266.189	541.446
819	427
121.092	348.872
303	332.5
487.568	441.692
111	315.5
16	21
647	429
838.041	799.099
213.911	591.056
321.667	560.116
333.5	323
607	437
295	328.5
494	321.5
27	20
128	327.5
760.158	332.336
712	443.5
598	444.5
49	24
835	319
389.5	443
320	439.5
679	321
358	445.5
373	442.5
635	323
843	327
450.227	257.653
223.513	375.545
120.025	680.675
713	324
581	326
791	329
71.5789	140.895
115	415.5
735	329
639	329
564	329.5
546	330.5
348	24.5
380.879	234.182
654.536	315.799
651	331
705	332
601.5	79
747	331
210.71	482.233
561.717	48.01
191	417.5
192	427.5
449	418.5
568.651	337.137
744	343.5
12.8027	506.772
215.511	690.81
735	349
651	347
243.25	203.242
167	397.5
259	408.5
91.2189	598.524
159	401.5
592	351.5
561	352
241	397.5
719	353
78.6	165.4
492	23
523	359
141	409.5
130.5	410.5
428	399.5
703	361
404	399.5
325	390.5
341	390.5
393.682	328.602
743	365
540.912	403.284
664	21
174	22
651	375
504	22
113	23
367.543	460.896
360	22
637	516
609	512
196	503.5
208	29
744	527
673	528
75	479.5
367.01	448.626
683	542
70.9481	731.352
124	28
742	553
691	550
304	487.5
520	551
699	558
480.633	461.429
483	488.5
660	555
632	559
391.014	415.553
412.352	540.379
89	29
616.661	312.065
188	487.5
656	575
83	503.5
733	572
638	577
188.4	288.4
690	573
770	589
71	455.5
669	580
389.948	238.983
737	592
240	27
805.501	353.673
632	33
301	478.5
567	594
710	601
272.59	205.909
704.146	1.06689
346.5	466
484.5	468
656.67	110.956
832	34
785	608
68	26
624	599
499.837	391.548
325.934	443.825
636	603
389	466.5
724	619
840	623
584	623
697	624
714.282	219.246
635	630
66	463.5
809	640
575.5	150.5
717	628
577	632
522	637
59	471.5
412.5	448
536	36
833	632
738	637
560	36
6	499.5
525	644
752	26
20	567
337	629
516.907	407.018
282	635
419	641
410	643
433	629
404.351	592.656
513.5	109
569.5	109
310	643
169.635	506.238
402	635
163.767	457.695
245	643
122	591
344.605	600.125
8	567
143	635
164	631
45	34
383.5	626
247	635
79	33
605	462
129	579
320	599
442	603
268	599
257.12	560.116
99	36
453	605
613.461	257.653
390	611
252	32.5
106	631
20	543
177.6	33.4
637	470
33.5	35
829	466
35	631
211.244	274.19
19	519
414.486	519.041
23	527
410	579
25	30
65	623
535	477
127	615
470	579
284	591
241	595
567	481
823	485
350	563
466	571
419	577
477	573
704	479.5
403.5	562
155	555
494.503	186.172
447	569
165.901	420.354
101	535
457	565
146	31.5
733	490
461.963	600.125
28.806	361.142
220	575
400	31
401	549
102.421	312.065
502	547
298	531
484	543
527	497
667	499
270	531
467	545
601	496
757	498
71	567
621	498
214.978	527.576
242	519
112	567
506.772	423.021
286	539
57	31
506	531
396	535
792	499.5
614	504.5
363.5	514
107.756	96.5534
561.5	123
113	551
373.5	526
125	551
468	519
475.5	514
261	525
13	33.5
277	525
404.5	520
433	517
580	777
294	761
504	44
189	745
557	786
431	763
699	792
730.818	364.342
830	779
752	789
48.01	820.437
645	786
48.5	717
171.5	755
103	733
688	797
190	765
527	796
56.5	42
35	733
494	753
315	755
419	747
667	808
567	804
780	801
65.5	761
792	821
302.996	325.934
653.469	628.931
166.435	405.951
710	811
110	43.5
774	811
226	717
433.5	728
511	731
82.1504	197.374
696	47
71	773
700.5	197
462	729
169	721
443	731
620.5	199
319	529.177
15	677
404	41
129	729
348	717
452.5	726
252	733
443.292	396.882
524.376	365.943
45	44
568.651	466.23
469	711
432	717
322	721
71	661
209	689
234	693
603.859	468.364
131	681
600	49
348.5	694
208	39
114.5	673
186	39
70	38
668.5	205
505	695
62	645
228	40
455	691
360	38.5
208	709
253	705
474	689
62	669
139	705
365.409	123.226
269.923	427.822
351	675
368	677
337.67	350.473
89	40
23	42
293.928	399.016
688.143	259.254
447	667
48	685
359	651
396	653
132	661
425.688	248.585
122	39
200	661
147	673
85	693
4.26755	237.916
264	37
282	657
540.5	153
808	653
601	646
51	845
208	51
677.4	621.6
827	672
396.349	137.629
548.6	632.4
34	50
67	49
594	671
625	670
660.5	159
648	669
354.207	395.815
633	678
803.9	480.1
55	51.5
150.6	271.4
598	683
539	688
696	693
196	845
764	689
212.5	847
606	691
8.5	45.5
88	51
151.6	49.4
774	707
114.157	704.146
20	789
354.74	308.864
608	40
452	48.5
732	713
755	712
652	713
17	52
378.5	826
845	714
337	839
462.5	834
347.806	313.132
32.5	789
136.028	486.501
430.5	834
669	722
552	725
629	730
834	735
412	821
758	731
642.8	120.558
157	833
221	841
769	742
549.447	708.947
76	781
729	742
390.5	810
412	813
188	48
251.786	365.409
655	748
788	753
279	795
322	793
120	837
244.317	263.521
383.013	525.442
220	789
647	756
228	781
299.5	804
373	807
157	785
626	759
351	803
760.5	180
784.5	184
373	783
218	46
774	771
565	762
168.568	669.472
796.5	185
425.688	776.695
99	46.5
795	760
689	774
576.5	184
117	813
160	805
8	55
275.791	44.8093
298.729	462.496
846.042	271.523
79	57.5
393.148	472.098
659.5	266.5
160	57
302.463	459.295
416.62	413.419
528.11	429.956
787.363	492.902
246.451	235.782
498.77	142.963
102	59
832	65
792	65
704	67
466.764	179.771
132	56
368	55.5
385.68	272.056
218	56
336	54
227.247	637.466
249.118	560.116
511.039	379.279
149.898	79.4832
736	73
453.961	452.894
537.712	64.5467
721.216	224.047
54.4113	420.354
221.379	497.17
47	67
363.275	395.815
99	70
251	70.5
16	63
139	72.5
180	73
240	74
66	67
57	72
88	73
621.996	70.4146
262.454	443.825
505.4	192.6
120	72
352	67
773.494	223.513
640.666	477.432
555.421	443.105
26	61
150	70
38	74
198	63
147.231	221.379
180.304	270.99
56	61
88	62.5
36	62
260	63.5
238	65
568	58.5
26	71
672.14	158.433
122	61
13	73
178.704	154.699
168	61
79	65
572.919	198.441
376	62
614.528	462.496
174	87
552	93
384.5	5
624.663	131.761
394	88.5
221.913	490.235
344	87
383.546	451.294
205	84.5
668.939	1.06689
72.5484	641.2
404	84
55	90
258.187	371.811
424	83
300	84
43	90
272	81
177.6	485.4
624	100
480.1	352.607
323.267	428.889
179	78.5
77	78
544	101
336	79
108	76
290.727	308.864
210	76
680	105
232.582	586.255
299.796	704.146
198	75
120	81
79.4832	44.2759
129	76.5
800	107
824	107
304	75
641.5	439.5
812	105.5
48	81
33	82
62	81
745.221	464.096
760	76
6.5	93
232	104
38	101
51	100
782.4	505.4
358	103.5
612.394	418.754
652.936	1.60033
304	104
100	101
154.699	453.427
693.5	329.5
633.732	349.939
16.5	93
442.759	533.444
321.133	827.372
771.894	337.67
541.446	618.262
549.981	482.767
838.5	337
190	101
201	99.5
375.545	392.081
165	100.5
79	107
117	104
466	99.5
30.5	91
508	99
242	97
537.712	244.317
117	94
318.466	213.911
617.5	355.5
457.162	744.688
313.665	140.829
484	96
66	92
517.441	236.849
146	99
680.141	397.416
240.05	493.436
264	97
128	99
81.0835	318.466
154	91
308	93
640	87
404	93
768	87
626.797	308.331
674.4	447.4
528	89
136	93
460.362	210.71
27	101
302.463	263.521
77	97
523.842	81.0835
8	112
239.516	389.948
210	120
39	117
128	121
292	123
800	127
476	121
710	529.5
348	120
636	126.5
95.4865	320.066
428	120
536	543.5
760	127
22	110
138	116
72	122
188	116
583	552.5
612	555.5
760.5	560
298.195	554.782
51	120
63	120
646	130.5
546.5	558
568	567.5
452	117
494	116.5
108	120
645.5	571
834.4	427.4
160	112
729	582.5
229	113.5
274	114.5
756	139
616	140
586.5	598
415.019	792.698
127	109
47.5	110
58	110
688	144
238	114
340.871	372.877
340.871	722.283
16	118
800	148
460.896	426.755
213.911	499.837
673.74	844.442
83	115
4.5	120
795.5	637
171	109.5
559	632.5
28	117
205	109.5
595.324	532.911
550.812	311.969
844	635.5
572.5	644
146.164	464.63
274	149
83	142
152.032	148.831
700	107.5
171	145
227	147
11	128
789.5	453.5
118.425	148.831
793.5	26
440	150
212	615.5
9.06855	403.284
113	140
44	599.5
480	148
644	109.5
732	109.5
33	142
85	591.5
134	639.5
139.762	384.613
128	152
420	146
322.2	162.167
641	6.5
21	126
67	150
77	150
86	152
513.707	847.643
427.822	225.113
237	579.5
167	587.5
110	150
273.123	357.408
376	138
752	114
358	137
474	587.5
348	140
259.254	470.498
604.926	385.147
100	615.5
256	140
250	132
366	133
428	136
284	134
184	128
769.5	479.5
205	129
792	116
119	126
331	134.5
128	132
270	547.5
504	130
143	571.5
595.857	203.776
396.882	607.059
436	128
166	136
114	519.5
410	547.5
291.794	548.38
154	136
87	125
494	129
363	553.5
474.232	238.983
30.9398	508.372
57	130
339.804	541.979
91.5	135
732.5	506
40	134
116	559.5
153.4	444.6
326	515.5
426.222	500.904
624.5	508
324	125
160	127
671.5	508.5
94.5	555.5
388	519.5
518	778.5
165.901	350.473
837.507	656.67
95	176
633	789.5
202	184
578.5	799
290	179
547	799.5
478.499	221.379
495.036	257.653
268	180
16	164
536	804.5
240	182
75	182
296.595	523.309
123	184
378	177
453	734.5
317	177.5
767.5	820
460	174
734	196.5
658	199.5
589.5	826
193	177
320	170
230	176
541	833.5
150	176
670.006	441.158
309	171.5
780	199
118	178
176	162
242	164
419	168.5
160	162
448	168
150	164
374	169
744	206
50	644.5
478	167
95	160
294	169
281.125	531.844
25	180
504.638	567.584
300	162
112	660.5
570.785	394.749
576	208
430	165
624	208
112.5	648.5
6	170
221	167
184	168
192	652.5
6	184
360	668.5
152	644.5
125	168
444	676.5
495	158.5
807.101	788.964
31.5	174
101.5	167
114	166
592	214
234.5	646.5
83.2173	254.453
481	155.5
274.724	98.6872
724	215
224	158
677.474	337.137
131	161
41.5	168
764	217
707.4	369.6
387.5	651.5
118	210
232	214
270	215
299	216.5
515.307	602.792
44.8093	492.369
144	212
612	648.5
352.607	556.382
241.65	430.489
153	213
442	215
64	210
241	211
770.5	671
394.215	478.499
20.5	196
343.538	475.832
137.095	714.815
133.4	211.4
764	159
544	162
301	207.5
588	688.5
844	163
628.6	410.4
344	204
516.374	218.179
556.382	821.504
817.5	710
408.618	498.77
753.5	694
614	698.5
800	166
332	206
173	209
385	846.5
9	194
401	846.5
304	828.5
583.588	720.683
836	712.5
621.5	722
560	172
76	192
26	216
54.5	780.5
605	729.5
845	737.5
792	176
828	177
478	197
192	202
160.567	618.262
275	196.5
586	175.5
252.5	830.5
253	199
28.806	694.011
204	200
67.5	199
135	187
112.5	201
514.5	751
256	192
222.98	797.499
577.5	758
640	180
3	212
215.511	230.981
196	192
208	192
417	189.5
634.265	287.526
40	828.5
22	206
346	792.5
504	186
156	244
502	251
471.565	160.567
270	249
31	234
85	240
535.578	105.622
139.229	392.081
110	240
187	247
360.075	762.292
240	244
596	258
208	250
235	249
800	256
781	257.5
142.43	437.958
179.771	762.825
538.245	631.598
273.123	574.519
208	238
272	240
30	226
312.421	230.895
262	241
19	224
481.7	593.19
810.302	697.745
8	222
141.5	238.5
115	248
448	240
89	250
750	269
65	244
620	274
698	275
205	243
274.19	464.63
688	280
684.409	366.476
281.658	495.57
254	240
319	238.5
192	230
352	232
621.462	443.292
39	220
750	281
123.226	726.017
65	226
342	235
599	288.5
521.708	586.255
96.5	225
48	226
12.8027	483.3
784	296
587.855	447.026
264	230
585	295.5
672.673	713.748
264.055	617.195
594.257	403.817
56.6	232.4
342	227
103	232
92	234
286	227
695	312.5
668.405	417.153
838	309
412	220
506	219
418	310
679.608	525.442
399.016	466.23
315	309
328.068	589.989
203	298
610	221.5
28.5	276
93	296
232	312
580	225
796	223
386	298
371	305
129.093	178.17
453	299
684	229
326	290
353	291
264	292
411	297
370.5	289.5
63	300
596	231
334	294
303	297
240.05	533.444
636	233
818	231.5
449	283
461	283
787.363	831.639
330.4	306.4
404	284
283	273
101.5	262
423	277
257	275
343	273
140	268
237	270
63	254
528	238
205	266
350	278
47	260
508	272
585	14
326	266
264	268
298	270
744.154	429.422
171	253
174.436	561.717
668.405	588.389
780	247
416	264
294	262
141	255
580.921	266.189
14.403	411.819
46	276
222	264
38	276
470.498	410.218
588	249
276.857	330.735
708	251
262.988	105.088
175	262
9	296
200	368
782	385
331.802	466.23
542	381
557	381.5
541.446	483.834
183	366
550	381
771	386.5
406	378
824	380
737	22
278	378
159	370
508	372
457	371
415	369
503.571	351.54
406	370
652.936	367.543
208	372
166	376
539	394.5
641	22.5
99.754	360.608
517.974	260.854
410	362
580.387	491.835
480.5	359.5
20	324
466	358
206.443	410.218
209	350
256.053	227.781
314.199	442.759
223.5	361
616	408
18.5	316
536	408
142	360
251	358
576.5	99
111	328
183	334
530	415
712.148	433.69
577	24
408	340
342	346
238.983	566.518
350.473	441.158
448	340
130	340
531	422.5
736	424
325.401	575.586
399	337
714	423
650	423
774	429
485.4	327.4
635.865	380.346
296	336
158	344
4	352
174	344
226	320
137	314
494	330
463.563	409.685
182	316
22.5	356
141.896	147.231
103	340
155	322
695.078	8.00166
251	314
316.5	315.5
478	322
508	320
45.5	340
201	330
650	439
723	438.5
38.408	724.417
175	330
580	442
393.682	407.018
236.849	422.488
268	320
254	324
342	318
46	416
511	445
405	443
245.918	586.788
364.876	410.752
76	428
428	440
624	320
217.112	64.0133
60	428
830	329
443.825	457.162
479.4	131.6
134	444
350	434
556	330
510	430
278	422
313	423
814	337
292.861	612.394
150.965	595.857
426	422
604	338
101	440
421.421	283.792
594	339
710	341
700	342
330	414
762	339
556	342
217.112	606.526
178.17	500.371
323	421
293.394	603.859
30	380
72	436
223	402
295	405
269	407
434.757	541.446
848	348
582	353
58	380
479	405
413	407
101	392
413.953	475.832
221	410
798	361
214	412
256	400
522.775	188.839
754	363
356	404
107	380
452	400
531	362.5
48	392
491.302	567.584
390	394
312	392
818	371
696	368
106	408
738	375
461.963	381.946
431	385
481	387
80	400
177.103	227.781
158	392
416	388
424	388
231	394
250	392
89	404
352	388
592	376
332	384
304	388
617	30
428	508
525	515
170	496
663	513
525.976	375.011
828.439	680.141
163	502
311	509
629	523
320	508
293	511
577	527
402.75	353.14
5.5	460
836.44	222.446
291	497
614	530
218.712	468.364
469.431	482.233
535	537
482	498
812	532
275	501
464	496
353.673	420.887
499	497
305	503
500.904	503.038
215	506
627	541
404	492
526	546
373.944	369.143
93.5	506
701	547
314.5	489.5
430	494
601	551
808	560
229	482
329	495
688	560
309	495
368	492
557.982	433.157
66	496
366	482
669	563
204.5	495
539.4	553.4
77.5	498
750	562
123.5	498
271	485
713	575
600	576
43	508
378.4	506.4
757	571
246	488
151	494
797	587
528.643	437.424
235	470
740	580
445.426	506.238
612	588
531	589
747	589
460	472
479.4	453.4
55	460
156	472
511	469
684	596
544	600
307	465
352.607	488.635
689	607
537	607
380	468
184	476
521	34
626.5	143.5
79	472
688	616
729.218	156.833
429	459
773	627
452.361	596.39
820	612
225	450
270	446
229.914	708.947
437	451
236.316	307.264
731	629
194	456
552	640
638	642
656.67	392.615
548	446
241	620
11.4	577.6
255.5	618
90	608
442	628
694.544	515.307
366	636
686	457
452	624
548.5	109.5
23	552
364	616
145	628
434	620
157	628
192	640
333.403	587.322
497	622
400	624
516.907	449.693
77	584
538	459
303	626
482	612
139	580
243.784	251.252
328	600
421	606
634	463
310	596
149	580
284	600
64	632
193.107	332.336
55	624
434	596
338	604
564.384	343.538
[truncated: 5,661 more rows]

## Sheet: JC_10145
707	783
723	783
319.202	505.134
423	772
504	774
311	227.789
205	754
278	762
553	781
99.5061	391.437
202.5	744
125.163	98.466
338	770
381	768
300	774
159.834	424.374
27	686
143	762
263	748
300	750
403	756
250.5	768
569.642	238.535
352.5	43
169	770
424.028	665.339
472	742
506	738
367.167	340.817
679.895	40.2181
244	718
389	728
349.485	141.805
476.5	733
259	740
334	738
132.097	342.551
471.527	439.976
317.5	711
160	734
763.451	136.95
279	716
105.053	273.208
144	734
78	750
213.4	100.6
137.6	720.4
42	2.5
397	712
209	730
262.5	721
363.5	723
553.5	202
334	722
148.392	358.499
590.791	544.679
375	700
72	662
425	696
470	698
499	700
617.54	232.828
74	670
136.5	688
394.5	697
509	696
492	694
460.5	39
502	690
473.603	185.489
248	702
231	706
13	774
381.382	398.718
260	686
641	50.5
455	684
381.382	518.68
481	680
252.752	512.092
9	2.5
80	694
617	51
517.5	213
155.4	667.6
250.5	648
446	666
463.896	224.667
474	658
334	650
355.726	489.556
294.011	645.576
308.573	324.175
267	652
504.5	653
154.633	254.486
683.362	251.017
478	650
132	670
69	686
77	686
452.5	645
170.929	355.726
701	649
644.877	88.7573
236.804	32.5909
312	3
0.693422	523.881
332	3
557	657
30.8573	677.127
782	652
567	659
326.602	505.158
614.367	117.881
224	3
661.5	157
170.582	183.064
305.106	473.607
596	666
526	668
470.487	416.4
758.944	36.7511
752.6	643.4
639.4	636.6
344.631	492.33
638	676
176	3
720.806	245.816
605	681
504.465	288.464
562.6	706.6
374.448	568.26
667	679
406.345	389.01
576	686
586.4	700.4
569	693
687	699
528.041	498.571
530	696
648.4	690.4
19	782
276.676	377.222
144.579	308.226
612	706
485.049	614.372
30.5	782
14.2152	119.962
622	708
528	710
360.58	505.158
584	718
82.864	386.93
520	718
623.728	360.576
634	720
540	722
563.406	314.467
615	723
579	727
767	731
706	728
113	782
593.218	207.331
761	741
124	782
731	735
211.841	382.422
653	745
566	748
132	782
144	782
665	757
533.588	349.832
729	43
198	782
125.163	343.244
261.42	523.881
677.5	183
56.1672	213.921
704.511	335.96
209.76	282.916
353.992	193.465
571	767
592.524	294.009
331.109	368.901
657	773
503.42	197.97
248.939	296.438
685	769
396	782
459.046	281.529
436	782
309.266	410.159
609	773
514	776
211.841	747.509
358.846	291.931
320.361	421.601
369.941	315.16
466.669	199.357
344.631	374.448
261.074	758.604
282.223	317.934
518.5	256.5
723.233	662.906
141.458	193.118
652.158	314.464
219.815	313.427
130.71	229.87
500.651	617.493
97.4	136.6
635.5	271
493.37	321.748
513	66
135.911	523.881
137.298	311.347
615.407	590.444
665	68
409.813	335.27
18.029	15.2553
386.583	567.566
709	69.5
409.6	130.6
435.4	427.6
724.5	301.5
609	73
507.4	415.6
555.5	311
685.5	310
359.193	729.48
43.3389	475.341
425.758	98.4651
195.545	274.595
729	53
408.426	284.997
15.9487	404.612
480.542	372.021
501.687	36.0576
480.511	150.617
311.693	453.845
340.817	302.679
554.044	671.58
124.123	74.5429
504.5	71
503.4	331.6
63.1014	311.347
271.128	405.305
619.914	354.336
454.538	581.781
660.132	653.545
309.613	383.116
451.067	70.7285
471.527	372.715
423.681	584.902
500.6	12.4
424.374	472.914
643.837	479.151
581.776	323.132
691.683	235.762
262.4	364.6
573.46	616.106
41.2586	398.024
681	58
121.002	595.65
422.641	460.779
268.354	305.799
408.943	500.297
263.847	498.224
211.147	131.057
677.814	637.596
560.627	52.6996
521.102	196.93
645.5	249
272.168	534.629
323.482	253.446
457.312	276.676
515.56	403.225
559.587	145.617
650.078	549.879
413.973	288.81
442.403	405.652
443.097	643.843
266.5	90.5
240.271	277.022
186.184	266.274
400.5	88
317.241	396.638
616.1	126.202
368.901	487.129
440.323	336.31
410.159	468.754
122.736	421.254
324.868	197.279
246.165	395.597
711.792	131.749
717.339	584.203
446.217	455.925
107.134	689.262
12.4816	396.984
713	99
247.552	657.711
521.107	439.283
450.374	256.564
249.979	454.192
144.232	550.231
404.5	81
238.884	18.7224
507.4	782.6
538.442	416.4
427.495	285.69
400	4.5
401.835	211.492
504.5	79
593	103
17.5	5
215.308	464.94
665	104
301.292	333.189
559.592	557.858
308.226	449.338
563.5	439
412.5	76
496.49	550.577
185.49	412.933
196	6
214	6
422.6	725.4
255.179	219.121
257.606	534.629
391.784	345.324
755.5	319
302.332	479.155
531.508	368.901
769	77
755.5	327
54	6
653.5	334
121.349	549.191
711.5	337
417.44	547.11
125.856	500.651
285.4	521.4
240.618	305.106
673	81
601.5	344
81	6
637	82.5
141.805	377.222
546.764	369.941
314.4	644.6
390.6	653.4
424.028	334.23
691.5	355
128.283	463.206
2.08027	690.995
376.872	270.779
601	87
776	5
320.708	270.781
428.5	93
230.91	700.01
781.5	366
228.829	435.816
487.823	431.655
515.6	26.6
269.395	339.084
440.67	565.833
312.733	341.857
456.272	323.135
151.166	482.622
347.058	558.898
314.467	400.798
530.468	379.302
460.779	311.693
721	125
273.555	343.937
339.777	591.489
559.934	288.461
513	127
529	127
40.5652	278.409
614	544.5
408	7
536.5	543
286.037	678.167
367.514	300.599
264.194	456.965
636.556	315.504
177.863	435.469
35	7
81.8238	596.343
77.3166	707.984
753	136
369.594	377.915
671	577.5
553	136
782	568.5
425.761	383.809
776	590.5
700.5	587
308.92	496.837
162.608	25.6566
219.815	322.441
346.711	539.483
183.064	502.384
550.231	597.73
729	148
659.439	28.0834
381.036	625.12
692.03	45.0721
765	147
711.792	480.538
67.262	235.417
141.805	565.486
689.256	634.476
681	152
152.9	283.263
782	632.5
460.779	367.861
265.234	385.89
462.859	420.214
531.465	471.816
753	109
606.5	452.5
514.6	377.6
613.5	458
421.601	621.306
313.08	605.011
599.5	457
154.286	234.03
165.728	306.839
511	608.5
443.444	365.087
593	113
416	598.5
474	602.5
173.009	757.564
537.056	384.156
280.489	628.241
376.5	138
3	574.5
383.116	423.334
537	115
510	578.5
365.78	634.135
424.5	136
548.844	353.299
714.566	349.829
375	552.5
578.656	420.904
513	118
318.628	343.937
657	118
640.5	28.5
74.5	522.5
486.085	149.085
255.526	600.157
471	544.5
729	120
242.698	482.622
284.5	124
583.5	505
521	122
8.5	598.5
460.086	392.13
665	123
601	186
126.55	192.771
479.502	310.307
589	187
374	761.5
439	763.5
92	10
132	757.5
490	761.5
329.376	159.487
359	747.5
363.7	235.07
376.528	581.781
288.81	180.637
617	192
372.368	372.021
746.6	72.4
577	194
564.788	256.564
557	197
490.245	181.328
376	10
222.935	23.2296
149.6	415.6
255.179	636.908
566.521	173.701
320.5	170
20.456	299.905
634.823	207.678
745	202
368.901	431.655
132.444	333.189
693	201
347.5	698.5
456.5	708.5
553.5	49
133.831	457.659
492.33	584.555
521	206
103.32	458.005
61.5	9
35	661.5
229.523	468.754
610.206	386.58
410.5	165
528	12
557	209
539.478	42.6451
37	669.5
458.005	599.81
1.73356	273.208
171	649.5
370.5	161
242.698	644.189
769	212
506.541	158.792
300.599	521.8
232	9
76	677.5
208.72	443.79
514.866	618.533
416.5	660.5
400.795	30.1636
325.562	368.901
251.712	386.583
635	646.5
359.193	568.606
761.024	531.504
736.408	293.315
517	155
603	155.5
565	155
673	156
686.5	660
568.953	291.237
460.086	359.193
645	157
257.26	345.671
637.943	511.741
680	9
616	9
359.193	377.222
648.691	463.202
117.535	689.955
324.5	210
684.5	690
767.5	691
280.5	210
390.397	636.215
240	12
268.5	206
229.176	449.684
515	710.5
195.892	108.174
781	173
348.791	715.612
431.309	379.995
651	171.5
454.885	479.848
219.815	336.31
549	173
637.943	573.455
191.038	387.276
715	742.5
289.851	516.253
365.087	365.78
520.76	354.339
649.5	42
544.5	742
326.5	191
720	749.5
586.977	300.249
99.1594	504.811
775	754.5
533.242	671.926
227.443	394.904
639.4	183.6
735.715	499.606
363.353	175.783
655	754.5
255	777.5
154.633	271.822
272	781.5
288.5	188
720.113	709.712
387.623	396.638
562.366	565.486
487.129	337.697
81	14
435.123	283.61
709.712	707.285
312.5	250
50	14
666.373	295.742
783	269
631	265
655.972	455.575
750	264.5
737	272
350.872	418.827
374.5	243
747	271
755	271
617.834	273.206
541	270
549.532	272.859
442.01	228.281
471.874	764.151
25	13
420.21	247.896
618.874	279.793
770	278.5
146	14
222.242	295.051
123.429	184.104
761	280
455.578	589.409
320.6	636.4
139.378	453.498
289.157	724.626
114	13
350.178	378.609
249.285	265.234
338.043	524.574
625	296
601	296
330.762	208.72
104.707	510.706
683.015	679.895
700	301.5
523	307
371.674	295.398
707	307
599	309
593.5	73
522.147	427.842
359.539	402.878
241.658	401.492
773	221
140.071	296.785
237	297.5
517.293	611.599
36	16
533.931	265.925
18.7224	156.02
405	298.5
225.709	332.149
311.693	238.191
525	227
645.571	604.659
315.507	766.925
275.982	293.318
408	16
160.4	492.4
338.737	130.363
472	16
315	296.5
550.577	362.66
268	16.5
138	16
164	16
435	288.5
202	16
468.407	286.383
537	234
428.882	331.109
64	17
365	274.5
577	238
583.857	467.363
420.5	276
314.467	480.195
557	243
466.673	565.486
82	275.5
373	258.5
495	260.5
317.241	113.721
602.926	642.45
209.414	232.643
389.703	401.492
270.781	410.853
51.3133	433.389
422.641	428.188
602.232	106.786
513	250
357.806	548.15
577	250
280.836	255.179
434.5	253
107	20.5
253.446	560.632
683	383
605	382
147.699	271.822
576	22
632	22
44.5	20
763	387
509.665	433.389
459.392	444.484
564.446	332.149
608.82	437.892
561	392
365.434	401.838
155	377.5
76	20
172	21.5
138	347.5
246	20
118	379.5
350.525	453.152
761	404
547.457	475.341
615	401
639	401
313	362.5
37	371.5
751	401
447.951	337.003
558.205	730.174
653	406
94	363.5
613	410
161.914	760.684
636	409.5
305.799	358.499
359.5	353
582.816	222.24
753.05	417.437
292.971	396.291
140	331.5
132.79	431.655
298.865	368.554
705.551	349.829
675	419
123	18
745	424
720.806	469.096
496.5	336
590.791	476.03
761.718	498.913
99	18
399.758	309.266
397.331	427.842
374	337.5
598	428.5
765	426
507.234	190.689
425.5	327
777	436
473.954	314.12
601	436
655	441
373.405	265.578
690.296	420.904
663	445
709	442
762	442.5
781	318
607	317
101.933	404.959
228.136	428.535
530	318.5
565.833	445.177
554	322.5
677	326
106.5	417.5
175.436	396.984
246.165	709.718
586.63	145.617
62	423.5
605	330
773	326
349.138	263.5
698	330.5
168	419.5
669	338
513.826	438.59
70.5	445.5
584	19
519	341
327.989	257.26
28	22
635.863	216.346
285.69	407.039
683.015	424.371
595	343
497.531	357.113
368.554	651.47
521	348
425.068	534.629
362.4	155.4
557.512	604.318
607	357
444.137	348.098
455	404.5
147	405.5
473.607	334.576
219.815	548.15
299.212	559.939
102	383.5
433.5	399
504.811	522.494
553	260.031
56	23
232.5	382.5
418.5	390
480.542	631.361
771	367
587.67	274.246
384	22
567.908	96.0382
706	374.5
745	372
314.12	282.223
565.139	574.154
148	395.5
198	391.5
314	505.5
262.807	289.157
140	29
460	511.5
8	27
215	497.5
648	527
678	521
615.06	152.205
579	526
620	531
643	534
524	531
715	534
255.179	279.102
342.204	239.924
452.805	383.116
626	533
55.5	487.5
496	29
522	541
642.6	519.6
764	539
300.599	457.312
258.647	548.844
611.4	713.6
640	551
718	553
375.5	489
127.59	279.102
727	546
521.5	130
544.683	404.612
574.4	718.6
242	28
690.6	99.4
593	560
741	556
122.736	645.576
361.62	770.046
74.4	28.6
103	29
245	489.5
557	572
669.4	552.4
302	485.5
551	578
728.4	603.4
580	579
605	580
229.176	121.002
648	32
623	586
443.444	411.893
565	588
734	593
252	27
356.419	365.087
147.006	27.3902
298.518	408.079
94	26
85	26
573.6	590.6
512	599
571.6	699.4
398.024	349.138
233.337	506.198
66	26
330.416	357.806
232	27.5
745	608
392	27
623	610
177.169	519.373
43.3389	234.03
777.5	148
308	26.5
757.5	145
37	27
702	625
132	451.5
293	458.5
350.525	756.524
333	458.5
645.5	147
712	623
227	461.5
289	446.5
19	28
349.5	447
559	634
720	36
695	642
685	644
610.6	93.4
701.4	675.6
213	457.5
529	640
519	642
393.517	415.013
117	34
202	623
261.767	325.215
415.703	207.331
57	33
330	635
99	607
720	447.5
234.03	283.61
354.5	628
373	629
547.457	536.362
376	36
405.305	381.729
173	627
163	627
296.091	316.201
513.5	109
373.588	619.941
113	591
228	36
586	454.5
689	456
232	639
275.5	618
441.5	614
331	625
56.8606	424.374
165	643
217	635
186	639
447.5	618
252.5	629
707	459
291	625
309	597
441	605
494	611
488	607
299	601
172	32
254.486	298.865
119	639
151.513	297.825
176	591
189.651	313.08
222	32
548	469.5
348.098	314.12
248	34
131	595
125	35
298	579
382.076	285.343
47	631
352.259	225.016
636	473.5
319.668	402.878
278.409	402.878
747	471
349	581
80	615
189	611
408	32
652	477.5
137	603
75	623
731.554	377.565
348	33
147	603
162	34
223	595
96	615
151	611
280	33
67	35
486	579
268	33
583	481
154	31
14	35
32.2441	693.769
627	479
480	575
635	483
423	577
192	559
3.6	33.6
578	486.5
4	607
50	519
305.799	167.808
201	571
107.48	344.631
63.5	543
716	489.5
351	553
271.822	210.454
46	30.5
621	490
212	575
324.175	517.986
520.756	176.821
111	519
6.5	583
490	547
210	567
505	541
104.013	498.224
469.794	571.033
202.5	525
738.142	771.772
693	502
206	30
203	515
335	545
100.2	412.933
727	501
311	545
411.199	557.165
158	527
317.934	451.418
204.56	474.301
557.4	77.6
368	519
535	505
467.713	651.47
328	30
605	506
311	684.408
711	509
26	583
629	510
657	782
287	763
49	41
145	745
356	765
296.5	766
122	42
97	741
617	782
86	741
446.217	472.567
62	717
482.275	520.413
321	775
253.793	708.678
436.159	169.54
537.914	459.457
672	45
239	745
408	765
254	42.5
167	753
288	773
351.4	231.6
183	753
481	759
60	741
499	755
59	42
234	44
71	717
181	761
353.299	199.359
489	751
86.3311	680.247
359.5	756
514.866	426.801
186.4	539.4
92.5	721
498.224	511.052
377.5	752
211	721
39.5251	211.494
28	669
400	741
419.521	446.911
174.5	711
202	725
124	765
130	41
468	733
144	725
416	733
168	41
173	721
451	723
428	41
413	719
184	733
198.666	91.5318
607.433	222.24
370.6	221.4
31	653
338	713
408	725
243	737
401.141	192.076
304	41
156	42
252	733
23.5	37
284	41
95	757
724.5	201
573.802	167.113
720	48
608.473	81.4764
177	737
590.444	657.012
174	685
38	645
224	693
428.5	710
101	677
272	701
106	38
299	699
87	38
681.628	282.22
145	689
656.665	319.665
363	707
23	773
38	37
76	38
271.475	744.042
344	685
410	689
5.20067	237.844
206.6	608.6
440	693
67.262	732.947
126	653
343.937	485.742
255.5	699
111	645
750.276	679.548
425.064	244.083
313.5	664
656.5	212
365	663
110.5	697
421.948	510.359
338	673
66	709
148	37
530.815	447.951
581.435	447.604
421.5	656
681.628	329.719
261	647
238	669
468.06	343.591
214	38
196	661
292	653
316.5	654
245	665
148	669
8	42
164	677
330.069	452.111
431.309	470.14
326.255	416.053
71	693
722	647
606	651
533	650
128	51
364.047	511.052
127.243	410.506
707	656
521.454	397.678
694	667
739	664
302.679	540.176
576.234	495.45
210	52
589	674
374.795	558.552
240	49.5
95	52
514	679
30	46
63	51
116	52
524.227	366.474
632	693
54	51
736.5	700.5
560.5	166
541	698
747	696
16	45
354.686	607.091
305.799	780.447
246.512	628.934
589.751	346.708
473.261	504.118
42.5	781
384.153	273.899
146	46.5
9	51
272.168	387.97
276.329	301.639
102	45.5
764.4	558.6
700	721
720	733
471.18	611.252
364.393	374.101
578.314	553.351
542	731
747	728
598	731
469.1	475.341
314.814	493.023
421.601	340.817
162	48
125.163	455.925
182	48
295.745	565.139
701	738
637	746
503.078	307.186
420	46
383.113	224.667
519	748
264.887	221.895
223.4	300.6
177	777
571.38	458.699
56.8606	391.09
547	752
703	756
557	754
568	757
694	755
208	781
360	46
627	760
589.057	463.202
675	760
559	764
549.884	429.228
782	763
581	770
529	2.5
169.542	453.498
500.304	477.421
429.918	239.575
204	59
181.33	632.748
274.249	490.25
50	58
388	59
541.563	576.581
684.617	528.241
68	60
410.506	623.733
517.64	422.641
340	58
81	60
559.939	471.18
244	57
744	63.5
407.035	216.693
459.388	229.521
496	57
216.348	188.958
184.104	178.903
85	54
604.5	282
714.5	283
600	67
373.408	144.925
188.611	400.798
317.934	486.436
404	56
730.167	467.016
502.731	608.478
389.01	554.044
106	54
728	69
566.179	463.206
540.5	290
584	69
74	53
304.759	516.253
260.38	228.136
105.747	614.719
329.722	345.324
322.095	660.485
348.098	303.719
460.082	65.8746
235.07	445.177
315.507	86.3311
664.5	304
6	60
770.386	546.065
446.564	401.492
215.308	688.222
32	56
530.815	459.392
689	4
483.311	246.51
62	68
272.515	399.758
143	72.5
472	72
134	73
404	72
24	63
327.642	318.281
118	67
388.663	454.192
29.1237	356.072
52	69
72	68
45.4192	500.304
14	61
39	72
214.268	309.613
357.113	394.557
111.294	320.708
624	56
632	56
102	72
479.844	236.108
83.6	68.6
444	67
587.324	649.731
496	66
187.917	654.937
720	57
91	62
339.777	576.927
288.117	492.33
313.427	416.747
199.706	199.359
736.408	234.375
103	61
29	71
40	62.5
112	61
337.003	452.111
380	62.5
445.173	14.215
293.664	452.111
579.003	143.884
297.478	492.33
384	90
608.126	735.715
334.923	326.255
264.194	135.911
180	87
59	84
488	90
74	86
112	85
376	90
760	92
576	93
129	89.5
244	90
12	81
24.5	79
123	83
86	84
103	90
497.531	472.567
589.057	35.3642
496.49	543.643
51	87
2	80
496	85
584	97
170	84
41	88
92	90
766.225	186.876
206	86
201.092	489.903
345.324	56.8606
435.123	465.633
338.043	698.276
56	76
385.196	305.106
289.157	261.42
245.125	495.45
66	77
439.279	270.779
353.992	260.727
632.049	276.673
655.062	469.667
115	77
665.5	419.5
615.407	515.208
188	80
30	89
378.262	496.144
132	81
188.6	491.4
21.5	87
214	81
282.916	719.079
520.062	184.449
256	80
58.2475	59.6343
79	76
537.402	429.575
343.937	64.835
45.5	80
95	82
34	80
178	77
60.6745	495.45
489.012	564.245
280	75
258.993	338.39
456.619	422.988
396.981	239.575
702.5	445
506.198	483.315
204	77
3.5	89
296.438	338.043
63	101
372	106
393.86	213.226
710.5	321
426.108	303.372
259.687	404.265
220	104
428	106
259.687	445.177
92	100
170	106
669.84	707.631
681.975	510.008
379.302	375.141
25	97
276	104
81	101
584	78
144	107
176	100
306.146	370.981
5	98
150	100
483.658	270.086
196	101
32	104
444	102
236	103
208.373	489.209
364	101
120	104
252	102
186	103
757.5	345.5
14	93
550.5	345
365.434	354.339
327.295	666.032
538.5	351
308.4	628.4
488	98
634.5	351
119	93
82	91
142	98
346.711	661.872
167	97.5
301.985	326.255
58	93
664	86
103.6	592.4
332	93
513.479	295.745
185.49	482.622
496	94
47	95
462	93.5
568.5	368
303.026	319.668
79.4	631.6
362.66	303.719
146	92
37	97
288	91
164.688	605.704
101	97
73	96
305.799	504.118
397.674	246.856
608.473	344.975
633.5	519
565.833	384.503
14	113
488	123
541.216	325.562
243.738	262.114
78	119
357.459	430.615
475.688	518.333
687.5	521
114	118
561.325	450.378
564	531.5
253.793	581.435
38	119
614.5	538
429.918	168.153
348	121
6	108
526.5	546
592.524	390.74
47.5	120
584	130
560	130
744	132
531	556.5
180	117
86	123
380	119
324	119
498.224	556.471
221	119.5
570.687	523.187
353.645	572.767
652	133
658	565.5
212	118
491.636	449.684
96	120
470.83	137.99
580	571.5
646	577.5
24	108
188	119
113	111
664	583.5
373.408	232.296
404	115
672	138
212.187	140.071
678.5	594
488	114
724.5	588
658.5	590
146	114
640	142
89	108
42	111
486.436	445.177
61	110
204	114
605.5	603
677.5	611
669.5	611
98	108
79	109
226	114
778.013	380.339
448	111
751	616.5
409.813	400.798
721	8
212	109
569.5	623
53	112
496	109
395.944	456.619
70.0357	226.402
281.183	622
162	111
407.732	564.793
181.144	387.81
70	113
638	152.5
668.453	637.596
312	109
383	633.5
13	132
132	146
292	150
656	109
375.835	237.844
228	146
442	149
585.59	754.784
78	144
388	150
234	152
455	625.5
29.5	132
45	144
160	152
418	145
742	355.333
308.92	650.777
226	631.5
368	142
296	142
71	150
181.4	400.6
23	126
382.766	169.194
452.458	473.954
529.081	385.543
150	140
101	150
336	138
5	128
94.9989	575.887
386	137
328	140
471	585.5
352.605	476.381
247	141
289.851	314.467
709.874	552.96
648	115
404	138
280	140
383.116	356.419
584	116
59	125
370.634	185.49
658.6	194.6
174	132
77	127
234	128
322	135
10.5	150
336.5	550.5
499	561.5
305.799	766.232
52	127
381	129.5
266	129
292	551.5
474.5	554.5
164.6	128.6
157	135
538.789	537.749
40	127
412.933	756.524
244	125
480	127
284.303	387.276
496	127
325	541.5
373.755	500.304
47.4994	491.983
464	126
59	136
436.163	642.803
350	515.5
126	130
768	122
88	132
425.415	607.438
440	124
42.5	136
162	543.5
216	126
182	127
68	132
226	756.5
326	183
455.232	371.328
275.289	329.722
46	170
363	182.5
482	768.5
564.788	79.3962
73	176
280	184
153.593	108.174
327.642	444.83
506	183
482	183
439.63	416.4
260.09	461.606
508	756.5
224	184
114.415	217.041
549.532	182.022
398.371	302.332
718.726	769.692
208	182
162	184
388	748.5
183.757	495.45
676	193
463	746.5
80.5	183
517.289	263.152
279.449	198.319
306	175
113	184
454.192	614.372
174	170
342	177
432	174
134	172
113.375	438.59
274	177
328	176
644	197
300	170
322.095	467.713
470	173
480	172
252	176
79.3969	457.312
260	172
197	175
420	168
90	158
172	162
129	163
42	156
129.323	206.293
70	160
167.461	297.825
165	688.5
471	164.5
323.828	398.024
296.438	548.15
467.02	684.755
191.385	153.593
350.178	690.995
594.605	321.052
652.851	415.703
232.296	330.069
299.212	348.098
168	154
130	154
434	161
22	174
354	157
402	161
39	164
547.457	570.687
145	155
484	158
290	159
346	161
536	214
300	676.5
444	158
527.348	504.465
107	164
596	215
223	161
218.081	599.117
66.5685	465.633
59.981	603.971
80	162
56	168
206.5	662.5
422	153
203.173	612.639
450	153
31	170
241	157
180.5	670.5
46	204
57	206
364	216
671.5	652
276	216
295.398	480.542
209.067	263.5
158	212
762.065	420.21
635	655.5
649.5	654
8	198
522.147	329.376
470	213
4	780.5
358	211
637	665.5
202.826	286.73
488	212
298	213
710	674.5
700	159
191	217
764	163
160	204
295.398	322.788
277.824	529.316
374	207
308	208
388	210
440	210
449.334	189.649
721.846	579.349
247	203
65	218
773.5	682
152	206
104.36	314.814
609.166	557.853
426	205
310	203
125	214
457.312	385.89
660	167
717.686	342.548
32	216
31	188
484.698	218.426
382	205
577	709.5
600.5	40
15	190
404	204
318	199
255.179	663.258
160.5	195.5
776	172
351.912	633.788
704	170
596	171
150	196
444	202
16	216
624.5	717
62	188
398	199
214	196
403.919	502.038
69	194
71	186
135.4	197.4
223.629	205.253
544.337	429.922
532	175
538.096	644.536
223	199
473.607	469.794
380.689	616.452
579.5	736
610.5	743
43	192
272	198
145.619	486.782
600.499	355.376
708	179
353.299	245.472
155.673	476.034
74	200
444.137	507.585
365.78	657.018
579.008	386.93
200	186
484.356	313.427
378	193
683.5	752
232.643	390.397
209	193
152.206	544.683
447.257	427.495
294.011	364.393
416	186
394	187
274	189
736.408	448.294
219.815	743.695
193	247
149.779	320.014
124	242
217	247
728	252
70	242
130.71	424.028
168	246
159	247
27	230
602.579	664.293
774.6	453.4
557.6	255.4
573	257.5
197.625	314.12
470	245
202	248
271.475	468.06
577.963	1.73354
646.264	407.035
640	264
539	262.5
508	244
151	251
736.061	201.437
52	246
656	268
446	243
45	244
759	264.5
598.418	471.87
96	248
68	250
132	238
564	270
61.0212	363.353
728	276
4	228
473	237.5
81	244
455.232	395.597
580	278
421.254	571.727
206	240
39	250
24.5	220
240	240
429.6	658.6
270	239
521.449	35.3642
233.5	228.5
146	230
698	287
94	226
248	228
262	235
115.802	366.127
454.881	188.263
578	291
73.5	219
322	229
368	228
34	224
302	229
292.971	528.735
420.561	559.939
528	296
270	231
480	226
177	219
160	222
781	297.5
221	219
496	224
212	220
682	303
341.164	211.494
198.6	220.6
110	230
253.793	421.254
636	306
391.434	91.531
681.975	654.585
0.693422	496.837
197	227
333.4	568.6
538	311
475	220.5
9	242
280	222
60.5	232
85	230
22	276
31	280
66.5	290
[truncated: 7,528 more rows]

## Sheet: JC_10220
62.6	727.6
509.5	775
631	779
590	780
287.073	296.855
484	2.5
453	776
807	787
109	742
417	776
773	777
746	792
543	787
115	734
191.5	756
395	764
602	792
778	784
571	791
182	766
153	762
140.4	532.4
414	754
551	795
681	45.5
673.5	190
198	774
97	726
434	746
475	748
278	754
568	806
32	742
281.806	428.54
501	744
764	802
551	811
361.193	511.69
763	815
652	810
179	714
505	736
706	824
168	726
674.226	68.4761
187	722
581	825
821	817
458	730
678	820
194.894	422.144
740.4	16.4
383	716
355	716
468.5	725
175	730
646	828
384	726
524	834
25	646
507	716
82	758
625	48
536	838
678	836
694	836
515	839
158	742
119.5	746
843	831
417	704
298	698
271	700
449	704
433	696
489	696
27	766
809	49
688.147	395.055
115.5	658
10	766
423	692
402	690
155	706
237.5	700
164	710
688.5	12
449	680
418	682
504	678
283	692
17	758
680.246	646.761
231	658
124.16	218.221
633	51
18	734
349	664
441	664
198	646
478.5	665
51	678
276.914	424.401
82	702
493	664
9	726
318	674
47	686
705	52
97	686
278	650
496	654
69	686
243.805	577.908
202.418	519.967
176.4	647.6
467.5	651
55	694
664	3
315	660
223	666
190	670
319.806	372.856
492	646
801	653
625	645
17	830
688.288	175.961
841.5	156
535	651
808	646
19	838
640	654
586	664
363.45	681.375
812	674
683	663
729.5	160
654	676
187.745	259.607
785.97	557.968
738	680
529	685
816.822	516.205
279.172	509.432
626	704
695	707
817.5	166
751	707
788	698
545	40
593	40
809	701
619	711
741	713
32	782
393	840
241.924	421.015
104	806
355.5	827
162.537	721.257
617	41
752	726
112	798
828	714
318	842
765	721
183	818
416	830
216	814
654	732
267	812
665.6	719.6
273.4	497.6
428	822
143	834
530	736
789	729
805	729
675	735
366	818
297.232	325.073
388.658	504.917
211	786
759	747
127	838
4	3
538	752
659	759
132	790
528	758
580	762
612	762
469	792
721	765
792.5	773.5
204	806
112	814
38	838
597	769
364	790
425.5	783
67	822
685	769
444	782
482	778
300	3.5
500.5	60
841	62
262.6	402.4
793	63
508.5	58
152.378	138.081
619.5	287
705	69
174.953	197.151
569	69
338.242	593.711
15	3.5
665	73
476	4
841	53
460.6	336.4
513.5	226
389.035	339.747
102.338	777.693
386.025	834.882
380.757	547.809
625	57
532.383	317.925
538.027	433.431
669.5	243
356.302	123.784
693.415	725.772
214.082	73.3673
304.38	404.461
793	91
408.599	430.798
182	5
825	94
292	5
63	5
814.941	263.37
41.3867	437.194
753	99
510.185	818.704
662.5	420.5
573	100.5
348.5	79
671.5	425
777	103
785	102
529	103
565	104.5
259.231	385.272
537	105
681	106
392.5	76
328.836	327.707
360.5	76
633	75
375.114	322.064
272.5	107
428.6	713.4
351.034	642.622
52	6
713	79
793	80
375.866	497.016
625	81
463.907	458.64
367.4	774.6
78.2584	432.303
225.369	726.9
535.017	515.076
513	84
561	85
729	86
173.824	671.969
89.4	632.6
713.564	134.158
93	5.5
649.394	452.62
319.43	337.866
284.816	516.205
264.5	120
679	537.5
661	539.5
378.124	691.91
691.5	550
789	131
833	132
729	132
540	554.5
370.223	642.246
628	570.5
636	570.5
609	136
108	7
761	138
802	588.5
655.038	723.89
817	140
655.414	684.761
685	595.5
801	144
741	143
659.929	623.057
652	618.5
436.441	492.501
706	612.5
6.39612	552.324
765	147
332.975	249.825
627	629.5
44.3966	390.916
610	636.5
448	638.5
11.2873	579.413
1.12873	685.514
371.728	597.473
392.045	460.521
689	113
247	610.5
392.797	353.668
26	526.5
286	594.5
426	570.5
475.57	680.246
221	546.5
270.5	135
39	526.5
831.5	493
545	118
181	570.5
793	121
736	7
457	532.5
438	522.5
416	526.5
530.126	586.938
335	520.5
607	186.5
428	10.5
717	187
345.391	366.46
741	189
432.679	362.698
824	805.5
529	192
601	192
124.536	687.395
649.018	502.284
729.5	46
745	196
791	818.5
508	10
521	812.5
384	10
253.587	478.204
24	9
619	814.5
815	810.5
751.5	819
492.5	172
366.5	712.5
739.5	839
40	10.5
156	10
712	11.5
683	203.5
737	204
575.5	843
789	209
161.5	699.5
361.945	400.322
669	207
478	689.5
310	681.5
837	207
821	207
106	645.5
645	209
400	669.5
521	212
729	214
312	9
513	216
219	673.5
374.361	406.718
416.124	583.176
661	648.5
773	153
771	646.5
517	656.5
747	654.5
523	662.5
744.96	749.475
753	158
605.5	673
215.211	232.518
842	687.5
754.742	579.79
328.083	285.192
456	12
525	163
633	164
272	12
689.5	39
539	686.5
33.1093	124.912
590	691.5
252	12
741	169
668.959	61.3275
275.409	528.997
809	172
133.566	217.092
81	11
279.924	495.888
258.479	394.678
520	741.5
338.618	358.935
77	837.5
203.547	165.17
435	787.5
518	763.5
758.5	764
579.6	431.4
146	11
833	182
728.5	774
374	785.5
666.702	368.341
7.5	13
102	14
557	255
547.057	678.741
667	259
404.837	375.114
515	259
575	261
133.19	430.045
727	261
791	269
300	14
685	266
845	266
337.866	565.492
577.5	64
517	274
128	14
352.163	354.044
597	278
678	280.5
226.498	199.408
213.706	165.923
763.772	130.932
715	287
752	287.5
761	292
827	295
424.401	375.114
561	292
296.855	692.286
616	295.5
627	299
70	13.5
496.5	226
739	299
358.5	223
492	13
500	13
837	298
303.4	720.4
513.135	797.731
765	306
377.371	345.014
783	309
386.5	310
325.45	59.4463
244	17
521	220
495.511	145.982
717	219
210	303.5
404.461	351.41
625	220
110	16
464	17
843	223.5
188	17.5
717	227
362	305.5
393	298.5
689	226
797	225
641	226
83.1496	639.612
270.142	654.662
595.968	474.818
753	228
500	291.5
459.5	293
685	233
367	288.5
91	17
496.264	374.361
286	273.5
677	237
674.979	544.047
425.906	363.45
393	274.5
438.5	270
398.064	408.976
765	243
293	270.5
18	16
16	291.5
95.5	273.5
684.385	52.6739
675.731	520.72
392	15
505	258.5
221.231	237.785
797	245
400.698	529.373
31	16
521	248
208	263.5
829	249
254	21
206.557	385.648
342	373.5
454	373.5
559	389
597	390
661	390
637	394
454.5	366
209	373.5
218	375.5
56	371.5
771	403
701	398
789.733	716.742
845	398
625.098	153.601
662	404.5
348.777	424.025
729	408
168	355.5
117	21
545.5	98
589	410
492	347.5
597	414
546	414.5
565	414
194.894	696.425
679	413
793	420
611	415
557	418
619	419
679	421
309	330.5
260.5	332
795	427
598.225	382.262
324.5	332
665	428
753	428
841.5	102
625.248	208.057
532.383	424.025
595.592	445.095
761	432
427	328.5
277.291	267.508
138	319.5
766.059	784.412
395.807	419.134
133.674	2.15603
288.202	316.044
715	439
739	439
757	438
723	443
286	321.5
657	316
456.382	511.69
729	316
555	315
486.481	287.825
338.5	438
577.5	75
506.5	442
843	315
679	321
695	321
663	321
707.336	264.875
680	18
729.5	77
567	325
695	329
440	25
747	327
236	439.5
3	23
774	336.5
713	332
597	334
156.141	115.883
134	24
483	424.5
757	338
429.5	423
266.5	426
475.6	177.6
226.122	785.594
720	19
737.5	80
108	25.5
12.5	22.5
515	339
410	417.5
674	342.5
793	344
72	25
312.5	416
496	24
363	420.5
299.865	349.153
550	344.5
439.827	411.985
423.5	417
541	346
396	23.5
815	353
342.5	406
579	351
537	352
408.599	445.471
172	23
104	391.5
214	399.5
779.951	405.966
703	353
759	357
484	399.5
28	25
527	361
779.574	459.016
743	361
229	405.5
82	22
640	20.5
752	363.5
152	22
39	23
176.081	227.25
98	23
625	372
719	373
595	375
456	22
61	23.5
819	379
604	377.5
368	22
737	376
650	517
659	518
720	30
794	525
601	520
594	517
669	516
626	517
534	521
809	512
636	523
777.317	837.892
710	521
767	522
727	522
774	537
12	475.5
535	530
688	535
724	531
594	533
512	535
735	530
96	479.5
622	545
200	507.5
784	535
578	541
552	31
657	552
700	547
577	552
669.4	576.4
148.4	817.4
772	547
514	557
136.576	422.52
817	552
718	569
795.4	737.6
340	479.5
560	567
756	563
579	566
382.5	486
554	573
678	577
244	487.5
708	571
813	588
318.301	518.086
182	27
212	467.5
715.508	108.882
656	32
403.708	591.829
593	584
796	579
805	580
469.174	427.788
616	591
842	605
349	462.5
230	475.5
381	470.5
697	608
125	26
517	604
621	604
288	467.5
795	598
776	599
559	610
19	28.5
770	621
555	614
762.5	612.5
838	625
599	626
526	625
353.668	211.824
376	26
332	26
243.5	460.5
692	635
824	639
344	26
574	633
465	450.5
796	643
305.509	449.233
353	446.5
683	630
728	36
503	448.5
739	638
725	450
833	452
118	34
55	33
44	32
709	446
353	629
332	36
769	448
823	449
240	615
492	631
430	635
135	627
274	643
304.756	337.489
827	459
28	559
45	599
81	32
303	617
489	621
133	635
765	462
31	551
44	607
383	625
453.998	64.1624
727	461
290	627
35	34
772	457.5
203	635
452	607
205	587
158	32
544	27
136	583
615	465
114	639
190	33
270	603
472	599
508	599
72	36
161	587
24	535
681	468
588	469.5
57	615
226	607
383	585
360	583
145	595
64	615
420	33
691	471
575	473
831	477
420	591
197	611
456	583
308.895	534.641
711	477
269	589
304.004	556.463
8	543
292	591
645	482
553.5	116
221	555
315	569
79	535
161	547
29	639
271	569
503	569
83	543
190	559
651	487
257	573
788	481.5
697	484
735	485
832	28
370	571
523	487
459.768	480.462
64.5	515
593	488
484	559
90	30
478	555
101	527
241	571
464	551
202	31.5
287.5	554
667	495
105	519
77	527
432	551
484	543
372	535
81	567
158	519
409	541
395	545
22.5	34
477	533
195	515
10	33
559	501
741	502
241	515
358	539
103	567
165	523
453	525
178	535
86	551
765	506
494	523
571	507
503	521
685.4	795.6
302	523
215	531
14	599
99	31
484.5	520
135	539
348	527
579	511
490	515
673	508
308	527
663	509
658.424	565.492
330.5	524
36.5	575
386	769
464	773
489.5	776
184	749
642	783
675	784
601.988	402.203
7	677
13	693
231	753
735	780
609	782
515	784
574.522	500.026
172	757
565	786
722	791
62	717
508	765
422	761
310	769
287	771
499	763
433	767
56.6	547.4
277	775
704	797
737	798
503	755
270.142	258.855
316.5	750
617	798
366	745
396	42.5
217	761
117	717
53	733
835	800
252	725
273	727
306	729
631	812
48	43
336	733
189	713
357	727
482	737
616	821
79	44
248	717
401	727
475	731
448	733
551	820
352	42
222	717
264	741
70	773
844	817
419	731
497	727
358	737
104	765
687	820
220	42
632	829
372	717
131	729
746	831
737	830
126	43
611	832
663	828
158	42
170.062	349.529
467	715
230	733
260	41
185.5	739
596	841
552	48.5
618	839
468	40
479	707
138	38.5
256	701
51	645
246	685
224.617	695.672
250	38.5
220	685
74	677
382	705
45	653
153	697
379	683
565.116	596.344
185.111	731.039
383.767	404.837
28	43
322	681
467	683
145	705
167.052	436.065
511	683
274	689
210	701
485	679
91	701
240	37
388	38
59	685
16	42
340	669
242	645
430	665
346	673
190	653
355	651
6	43
752.5	216
236	677
158	661
96	39
107	39
149	665
190	661
190	677
765.39	121.816
434.5	650
240	661
6.5	749
93	50
528	645
834	655
598	651
152	51
761	646
845.5	657.5
668	657
819	648
571	656
232	51
780	649
591.4	627.6
580	657
828	673
714	663
308	51
561	670
5	789
757	674
839	668
682	671
512	677
146	845
786	687
84	52
639	684
832	39
589	682
683	680
113.249	262.617
123	52
804	681
535	692
26	797
198	49
46.5	52
164	50
731	696
617.414	548.561
48.9115	420.263
444	49
534	707
41	781
67	45.5
594	711
478.5	842
105	46
781	722
194	821
318.5	826
291	827
542	715
373.985	285.568
134	47
771	712
635	720
458	833
268	837
316	48
130	821
332	48
250	813
151	825
528	725
425	831
340	837
745	734
119	789
354	817
459.392	369.094
210	48
573	730
377	815
161	833
829	738
66	781
256.5	814
500	821
115	45
57	46
593	734
432	813
38	46
736	741
338	825
647.137	572.641
603	736
125	781
717	738
765	738
594	743
217	833
694	739
309	823
564	745
353	799
76	829
485.353	481.967
613	746
343.5	796
190.5	791
595	752
565	754
89	837
635.097	469.551
685	754
191	801
636	761
665	766
387	787
817	774
58	837
158	805
15	50
352	789
242	797
659	776
434	777
145	809
54.1789	14.6735
703	772
285	791
263.036	4.31206
704	61
7	54
56	57
37	58
628.701	455.63
296	59.5
316	59.5
216	60
65	57.5
413.49	626.067
215.587	621.929
805.159	244.934
91	60
450.738	544.423
569.5	267.5
536.5	268
28	54
680.999	437.194
158	58
616	64
16.5	60
640	67
832	68
75	54
660	66.5
776	68
816.5	288
126.794	544.799
113	54
696	68
184	56
835.258	599.73
206	56
436	55
174	53
744	72
482.719	345.391
396	54
102	56
218	53
445.471	503.036
514.7	488.739
378.876	408.223
737.5	311.5
369.846	437.194
184	71
28	66
425.53	502.284
92	70
657.5	13
57	70
41	70
560	55
422.897	519.215
274.4	71.6
108	73
331.846	393.55
376.995	310.024
194	67
336	67
81	71
768.5	234
204	70
508	67
692.5	235
146	70
208.062	647.513
186	63
244	63
236	66
832	58
280	63.5
210	64
464	63
125	66
15	68
244.6	6.4
420	62.5
376.242	387.153
47.5	63.5
568	60
81	63
176	62
115	63
402.203	439.827
76.001	409.728
132	87
308	89
608	91
68	85
840	92
400.529	220.68
656	91
654.5	381
110	84
243	90.5
802.5	395
344	87
176	89
96	83
640	94
720	94
52	88
420	85
37	88
316	86
84.2783	216.339
616	97
460	85
336	83
161	86.5
122	87
19	76
85	88
238	80
486	82.5
138.833	436.065
22	89
170	80
47.5	76
250	79
832	100
392.797	346.519
36	76
452	81
504	80
190	81
117	75
71	76
272	80
624	103
300	80
817	6
58.5	80
798.5	437
308	77
14	84
602.5	435
705	6
314.539	472.937
824	104
86	79
122.492	613.432
736	107
810.5	439
322.816	461.649
57	101
616	75
41	101
234	104
422.52	424.025
130	105
211.824	474.442
206	104
306.638	477.452
14	98
418.758	354.42
568	78
720.5	328
407.094	436.441
216	106
293.469	487.986
404	103
324	103
75.2485	177.586
730.5	335
608	81
484	101
760	81
75	104
110	105
75	93
276	98
412	99
6	103
268	98
252	95
720	85
465.788	520.343
356	95
228	98
158	99
459.392	44.0204
648	86
95	92
60	93
142	91
32	95
616	87
212.953	281.053
456	94
152	92
282.934	732.92
388	92
124	96
260	92
202	93
107	95
82	97
170.438	477.452
148.616	373.609
744	90
528.5	512
366.836	701.316
584	124
94	118
230	121
664	124
124	118
13	112
215	120.5
254	123
366.836	455.63
215.587	638.483
50	118
300	118
140	116
688	130
41	120
720	128
206.557	640.365
166	117
750	130.5
88	123
604.5	564
335.232	256.974
288	116
70	120
706	133.5
772	133
323.945	483.095
324.321	365.708
61	122
159.903	422.52
200	113
280	114
67	110
368	114
232	112
562.482	588.067
87	108
43	110
481.214	497.769
840	144
222	114
422	112.5
442	110.5
150	108
750	148.5
628	147
612	619.5
182	110
242	111
103	113
704	150
732	151
282	149
508	152
346	635.5
492	152
734.128	503.433
133.4	151.4
326	149
451.867	493.63
51.5	140
402	149
155	147
318	151
89	607.5
463.531	466.541
321.687	469.174
61	144
189.5	150.5
342	145
672.5	456
267	146.5
279	617.5
236	150
79.5	139
95	140
471	146.5
124.5	137
198	150
112.5	137
440	146
362.698	329.588
818.5	467
94	150
183	137
385	143.5
260	142
593.6	354.6
23	126
350	141
234	138
189	587.5
650.523	347.648
800	115
161	141
218	607.5
205	141
192.5	141.5
50	150
106	146
74	148
380	134
302	563.5
383.767	654.662
282.934	462.778
448.105	414.243
231	131
364	136
172	132
354	135
346	135
19.5	152
326	135
469	557.5
135	133
360	128
105	124
195	133
640	119
811.5	490.5
380	535.5
386	539.5
436	127
334.856	308.143
170	124
561	7
102.714	635.473
349.529	393.55
7.5	150
300.766	139.064
480.462	390.163
188	126
142	127
667.078	503.412
126	128
237	181
504.541	395.807
690	187.5
696.5	44.5
664	186
135	179
636	187
272	184
209	744.5
359	184.5
301	185.5
310	185
349.529	310.776
256	178
67	170
22	162
564	191
376	178
330	181
33.5	176
187	185
320.935	351.41
119	170
241	173
30	676.5
404	176
745	813.5
209	173
356	174
345	173.5
135	171
320	174
75	764.5
296	176
458	175
471.808	402.203
208.815	729.534
160	732.5
11	158
192	176
713.5	830
31	156
6	164
42	182
441	726.5
380.757	392.045
725.5	826
144	176
728	202
220	174
231	175
200	174
181	177
375.49	490.62
737.811	520.72
157	177
510	169
392	168
350	696.5
436	166
580	205
172	164
464	166
193.6	167.6
40	158
142	166
102	156
107.982	835.258
162	166
22	178
625	12
125	154
720	210
418	163
320	164
471	674.5
250	156
408	160
86	166
78	168
278	159
636	213
434	157
5	184
740	213
143	157
34	166
12	176
792	218
623.4	363.6
363.826	539.532
26	170
220.102	497.769
264	156
94	164
452.996	473.313
291.588	676.484
202	158
122	162
133	161
172	212
410	217
294	215
342	215
838.6	393.4
457.135	285.944
442	215
703.5	660
390.163	302.499
647.5	660
36.5	206
233	211
75	210
275	218.5
654	666.5
211	217
208.815	9.40606
148	216
220	218
420.639	605.75
390	211
46	210
736	160
334	213
790	666.5
325.073	453.372
592	160
564	161
608	162
476	210
76.7535	220.102
203	205
210	206
806	690.5
22	190
624	164
180	206
219	203
794.5	679
700	165
236	204
806	162.5
408	208
306	203
224	210
398	205
164	208
382	203
108	214
422	203
119	212
428	844.5
350	205
645.5	706
307.014	624.562
414	201
580	171
60	788.5
136	196
217	195
505	199.5
840.5	717
462	199
776.5	42
582.8	422.52
512	732.5
762	173.5
244	200
398	195
39.5	194
122	202
48	820.5
724	179
812	181
234	188
214.834	442.085
259	802.5
521.096	577.532
243	187
390	191
540	181
6	216
488	796.5
745.336	389.035
499	794.5
217	187
301	193.5
332	804.5
248	194
208	192
320	186
823.971	535.769
198	190
820	183
128	194
110	242
780	255
254	246
221	247
446	251
194	244
85	242
658	259
55	242
582	257
282	245
184	248
42	240
550	261
542	261
67	238
101	236
571.889	825.1
748	262
586.186	106.853
246	248
249	239
62	246
172	236
158	238
462	241
188	238
434	241
109.5	249
264.875	433.055
101	246
704.326	458.64
564	274
391	238.5
133	241
240	242
44	248
362	239
542	277
622	277
12	224
352	238
670	277
314	239
340	238
806	285
730	283
688	284
284.816	310.4
126	226
155	229
252	230
517	285.5
678	289
163	231
566	289
400.4	514.6
109	224
243	235
593	16
652	290
197	235
207	235
542	293
91	222
276	230
408.599	505.67
778	291
380	230
101	220
476	228
224	232
408	226
652	298
110	232
366	227
503.4	548.6
246	220
818	299
200	220
311.6	734.6
545	17
22	242
468	222
701	309.5
697.177	645.256
388.282	417.629
644	306
146	224
73	230
812	306
99	228
486.481	444.342
223	225
421.015	260.736
4.89115	123.031
61	288
684	219
632	220
114	292
175.961	639.68
471	309
37	288
367	301
20	268
84	284
265	299
396.4	817.4
303	301
181	306
148	308
657.6	222.4
68	284
43	296
440.4	296.4
456	300
139	310
295	305
382	302
414	294
97.5	310
22	260
86	308
252.082	708.088
488	296
311	293
467.293	611.77
191	282
357	291
431	297
31	260
240	284
344	296
379	297
708	231
320	296
314.539	436.065
302	294
278.419	515.452
567.374	761.138
256	296
295	297
231	282
279	297
173	286
600	232
337	283
508	288
370.392	196.376
439	285
553	13.5
354	282
323	289
211	290
69	304
760	234
188	268
122	264
262	274
212	272
684.009	729.91
746	235.5
99	256
321	279
644	239
362	278
117	256
68	264
142	272
330	278
47	254
126	256
263	265
157	274
720.369	624.125
149	278
512	242
566	242.5
312	272
728	242
150	252
696	244
55	272
209	255
280	260
93	280
332	264
228	252
471	257
39	272
636	247
60	280
142	256
123	272
840	250
115	272
21	284
255	262
77	268
239	262
704	248
744.908	722.27
217	258
296	254
447.352	550.819
199	258
104.021	680.511
55	352
165	366
790	385
157	366
678	381
784	380
403.332	425.53
688	388
231.013	590.701
30	340
80	360
228	364
89	360
489	371
628	390
234	376
620	394
169	378
782	389
712	396
828	390
199	374
22	336
94	352
314	370
212	352
96	376
762	399
796	402
141.5	349
250	352
696.049	456.006
9	316
26	324
590	401
111	372
754	403
348	360
670	401
332	360
266	362
126	372
466	354
140	356
198	360
486	354
214	360
746	407
119	368
530	407
361.569	345.767
710	405
800	412
603	410.5
243	358
284.5	20
18	320
281	355
834	407
298	354
46	376
634	411
706	415
196	336
383	341
404	344
687	416.5
662	413
465	343
410.104	337.866
447	345
179	338
169.5	337
830	413
550.066	421.015
407.094	409.352
820	414
453	339
729	24
764	418
782	417
273	331
610	423
657	423.5
24	368
317	331
163	342
6	352
301	331
596	422
720	424
384.5	19
577	24.5
[truncated: 6,923 more rows]

## Sheet: JC_10312
256.093	442.741
625	45
656.046	227.971
21	702
17	710
423.005	366.721
254	2.5
21	678
562.834	437.515
517.983	465.217
504.352	416.409
330.225	397.501
30	678
12	654
311.173	298.518
549.642	440.593
713.5	198
378	714
410	714
128.836	171.049
71	662
31	2.5
304	694
485	704
494	706
75.8311	613.41
184	678
219	690
372	694
673	49.5
463	700
174	686
472	694
267	708
356	702
186	686
675.5	207.5
313	680
375	684
323	684
208	702
52	670
498	690
238	702
201	698
360.565	331.105
423.955	659.568
169	706
90	654
167	650
490	674
452.5	669
435	676
372	662
95	694
495	668
158	654
436	662
159.841	464.693
411	668
451.127	631.28
698.279	700.14
147	658
63	678
204	670
103	686
282	650
529	52
669.99	410.555
155	674
489.984	333.024
464	3
155.636	2.90909
673	653
512	662
135.479	508.9
160.798	212.536
547	687
572	690
468.5	49.5
716	698
418.581	112.33
648	694
687	707
651	703
611	711
689	717
601	717
508.749	512.267
528.92	294.051
240.6	81.4
409.681	466.964
492.48	419.927
304.44	394.247
12.5233	118.781
308.559	250.473
716.145	235.613
508.6	412.4
447.189	394.863
430.353	384.468
442.4	412.6
334.513	288.785
384.75	273.942
332.424	206.226
359.835	623.553
370.679	377.714
184.147	245.941
455.104	321.431
120.705	324.214
439.588	196.903
420.367	465.657
695.673	305.218
521	64
656.963	356.212
675.5	287
12.6554	662.918
657	68
466.536	361.005
366.114	619.689
611.5	303
469.614	368.48
521	72
421.314	410.73
673.5	312
535.5	313
487.203	199.19
319.4	419.6
474.451	350.892
438.6	346.4
355.729	397.941
127.4	323.4
359.4	343.6
681	54
128.944	336.161
581.403	103.849
505.671	355.289
562.394	477.09
122.353	517.836
426.083	202.268
283.43	297.436
99	4
587.458	412.891
424.5	69
577	55.5
27.531	568.491
521	56
522.82	335.062
451.499	716.89
4.93341	131.305
170.964	301.556
344.4	353.875
508.309	492.919
383.431	342.537
187.031	425.144
392.665	278.339
689	59
300.764	513.586
444.99	339.899
640	3.5
105.971	353.53
565.912	258.112
231.522	394.659
204	5
248.001	345.224
448.4	270.6
416	5
705	93
140.067	388.892
521	94
379.033	317.913
531.526	652.496
256.5	86
115	5
521.94	444.551
585	98
553	98
158.605	261.596
704.5	419.5
608.097	619.206
411.37	58.8214
701	100.5
462.579	494.678
543.858	568.491
462.139	398.381
642.39	526.953
502.153	516.224
101.343	425.968
319.154	75.8986
560.196	350.452
668.502	505.471
481.926	553.6
377.6	576.6
256.5	106
380.121	584.913
697	76
368.706	305.676
142.951	255.416
639.492	439.53
663.663	357.328
264	6
352.211	191.276
683.762	470.854
438.564	597.954
610.808	173.825
350.012	211.942
419.927	335.062
192.386	402.899
156.545	228.639
545	83
83.9854	226.453
410.253	450.267
625	84
623.07	357.903
408.5	96
486.763	467.856
647.5	357
173.024	484.467
92.3399	125.318
605	86.5
287.137	400.015
429.161	233.928
711.5	369
144.187	538.022
484.125	359.246
686.74	320.851
226.579	278.486
111.642	326.686
398.381	213.261
487.203	426.523
697.5	512
370.239	202.708
253.356	261.596
608	534.5
548.763	355.729
611.961	489.762
585	130
310.207	322.566
49	7
277.662	327.098
701	131
405.856	445.43
585.259	269.984
85	7
457.742	303.842
552.281	361.445
397.501	443.671
335.502	410.693
10	7
589	137
517	137
426.55	334.333
207.217	362.114
406.296	212.822
687	138.5
21	7
446.31	408.934
344	6.5
573	143
605	145
712.6	150.4
575.586	415.969
710	640.5
212	622.5
159	618.5
156.545	500.945
385.189	204.907
670.5	452.5
396.182	303.403
423.884	295.488
316	638.5
38	590.5
120.921	143.347
471.813	312.197
390	626.5
468.5	144
375.076	245.36
472.253	456.423
675.5	471
152.014	517.836
135.123	371.589
426.523	460.82
159	610.5
415.53	470.054
410.183	217.375
125	8
552.72	408.934
3.03594	95.2527
541.4	330.4
432.239	495.558
546.273	607.131
231.522	264.067
566.791	455.104
425.523	354.522
705	118
408.5	132
473	556.5
396	7.5
514.465	410.253
507	544.5
513	120
315.151	375.709
581.5	498
173	514.5
470	530.5
500.388	585.396
325.828	447.189
495	520.5
430.397	390.531
552.72	254.594
35	574.5
519.742	438.395
68	10
313.779	358.445
158.193	355.111
471.373	387.388
608	11
74.0011	563.168
641	194
316.5	174
137	713.5
357.487	452.905
149.063	98.4959
248	10
196	10
671.479	173.081
119.881	232.346
373.842	570.423
576.025	331.984
556.678	343.417
371	707.5
549	205
708.701	85.2377
163.549	296.612
259	683.5
349	679.5
539.089	262.949
151.19	235.23
659.529	241.518
158	645.5
589	211
269.514	361.284
693	211
264.479	444.507
673	214
313	671.5
478.409	314.395
420.5	668.5
625	214
262.5	161
553.749	272.357
550.522	374.197
40.5	9.5
393	647.5
365.842	412.891
669	153
140.891	374.885
675.946	294.796
679.296	442.938
284.666	178.379
517.983	344.296
649	158
571	157.5
368.041	529.855
59	12
475.77	501.274
677	161
582.621	484.565
171.788	278.074
216.28	340.692
560	9
149.6	367.6
602.5	680
78	12.5
219.434	421.314
288	12
402.5	207
132.24	426.792
611.478	309.12
259.536	390.54
534	699.5
189.09	395.071
220.4	452.334
96	11
518.126	579.914
24.624	212.382
533	173
603	173.5
336.5	196
453.345	292.849
192.436	672.596
540.408	270.424
575.146	237.885
621.23	144.048
401.834	376.296
324.949	305.601
411.133	297.247
149.954	409.902
540.848	443.671
339.456	423.909
521	182
556.678	209.744
700.884	303.357
297.436	303.204
18.5952	357.482
569	252
356.608	372.877
510.508	360.565
490.281	508.309
601	256
665	256
655	257
170	14.5
336.573	387.656
206	14.5
426.523	433.118
405.856	324.069
426.5	245
404.537	278.339
457.742	364.523
604	269.5
286.138	495.997
569	272
526	272.5
424.557	558.348
186	14
655	273
583	277
573	278
438.5	235
150.778	488.175
95.6	557.6
342.5	229
377.706	590.226
585.5	69
693	290
709	290
55.2029	462.221
507.87	278.779
73.8719	419.487
551	297
584.38	257.233
520	17
248.001	403.31
707	307
518.423	232.609
148.718	533.078
439.274	466.097
261.256	309.015
403.855	659.568
699	311
570.4	501.6
668.502	296.657
695.301	142.931
42.0201	304.852
89	16
360	17.5
611	221.5
484	17
549	223
511.5	305
545.245	376.395
87.9428	366.282
52	16.5
78	283.5
639.4	221.6
496	299.5
393.104	477.969
80.7445	298.26
281	290.5
2.2333	630.535
340.405	82.35
167	281.5
338.221	299.084
443.877	605.682
423.894	329.779
130	16
357.7	635.002
316	283.5
383.431	335.062
125	299.5
15	15
690.835	335.367
613	235
367.349	493.72
524.139	454.664
4	16
59.8011	363.204
328.027	532.054
84	263.5
521.94	244.041
118	15
26	17
455.544	348.253
348.693	389.147
522.82	388.267
708.6	237.4
412.891	357.927
294.5	258
185.383	429.676
54	271.5
685	247
395	256.5
605.926	347.374
127	275.5
203.097	260.772
529.5	60
408.494	340.339
592.569	510.682
537	250
456.863	336.381
174	263.5
510.068	251.956
132.443	187.47
347.374	222.056
654.73	31.2662
697	380
338	373.5
425.203	347.374
251	365.5
687	385
215	365.5
653	386
109	20
448	21
353.463	261.596
675	395
187.443	286.313
278	369.5
310.207	432.972
570	394.5
72	20
248.825	338.633
443.671	457.742
576	23
67.5	377.5
519	405
115.205	196.992
713	412
477.09	239.644
388.332	426.489
120.705	377.357
561.075	443.671
532.054	450.707
406.296	384.31
368.041	397.501
216	19
164.373	541.318
37	18
548	421.5
525	422
102.893	236.126
198	19.5
436.459	78.6721
637.077	254.541
325	338.5
179	345.5
481.926	340.778
659	427
519.987	689.718
238	319.5
223	317.5
250	18.5
145.5	324.5
348.693	393.544
451	316.5
458.4	171.4
645	314
707	315
501.714	276.14
561	316
307.5	441
375.5	445
265.286	54.5714
9	23
543	321
631	321
314.327	332.041
366.97	42.1237
118	24
279.722	275.19
656	18.5
553	328
79	24
645.4	122.6
649.853	221.004
137.183	493.53
44	25
623.553	305.256
655	337
245.117	258.712
589	338
577.344	281.417
201	425.5
537	340
317.622	393.835
418.168	452.905
333.689	445.743
641	340
436.196	438.835
402.5	406
705	352
452.088	603.75
26.185	83.4885
161	401.5
146	403.5
338.1	343.896
420	23
317.5	399
278.074	166.433
519	361
505.5	395
420.5	396
61	23
553	368
645	370
582.181	418.608
266	393.5
454.224	258.552
140	22
319.5	381
315.275	160.496
640	375.5
694.185	323.084
349.755	453.158
240	22.5
256	383.5
420.806	269.105
28.5814	260.311
20	24
332	22
497.316	373.757
312.679	345.636
70	487.5
182	499.5
659.196	301.868
71	28.5
180	29
165	497.5
621	524
682	525
555	526
710	521
607.6	43.4
342.977	406.735
424	503.5
534	537
470.494	337.7
566.352	276.58
652	539
355.935	310.619
587	542
561.5	128
524	547
283.43	438.739
312.5	488
676.69	414.65
84.4251	182.042
252	28
587.458	331.105
289.197	217.516
235.642	301.556
372	28
391.5	485
687	562
563	566
425.643	284.495
466.5	482
696	575
334.925	456.454
472.253	327.147
102	29
649	576
488.962	415.969
631	570
539	574
412	28
104	499.5
402.338	548.763
34	26
150	27
268	475.5
610	589
711	594
583	594
658	589
50.5	26
689	608
374	469.5
152	475.5
232.758	474.58
343	456.5
362.5	458
360	26.5
513	616
240.998	377.769
709	612
630	617
221.223	259.124
223.091	241.091
708	627
230	26
672	35
537	624
519	626
702.4	654.6
662	633
652.5	634.5
614	633
440	639
248	35
404	639
597	450
281.782	263.655
490	635
343	641
280	639
496	631
651	451
474.5	628
355.488	403.788
115	591
693	458
88	583
15	575
82	32
629	458
364	35
432	615
42.5	34
441	613
503	617
346	627
530.735	344.296
403	617
438	619
221	635
623.07	378.672
203	635
297	597
100	639
407	609
601.089	430.48
342	595
377	597
285.077	453.982
370	611
13.5	30
185.5	593
309	605
452.466	359.246
171	587
156.545	511.656
105.4	242.6
397	589
186	599
336	32
122	623
321	581
539	475
709	478
133	603
94	35
309	589
177	611
74	623
459.061	459.061
18	527
478	579
631	477
209.689	483.643
664	28
471.813	241.403
556.678	322.75
651	479
97	543
1.13848	434.899
356.608	440.593
467	569
519	485
171	555
450	563
36.6	530.6
97	535
591	489
3.41544	30.3594
534	488.5
303.616	424.321
233	571
366.282	214.141
264	551
562.394	374.197
99	527
139.5	569
667.757	646.541
456	551
45.6	514.6
68.5	523
360	559
447	553
223.5	569
264.5	560
507.87	286.254
117	575
264	30.5
376	535
672.968	9.30542
266	531
697	496
212	527
430.92	523.699
222	527
589	498
332.041	421.849
521	500
365.842	421.686
659	503
121	567
649	500
335	537
307	545
156	527
597	502
454	531
417	533
367	537
691.951	362.167
61	31
140	30.5
607	505
480	527
709	506
274	515
218.316	574.77
160	30.5
329	525
411	513
26	32
675.201	715.029
122	31
478	515
29	709
252	43
353.978	282.14
476	44
48	42
376	43
208	41
404	42
96	44
568.5	196
22	661
85.688	283.842
14	645
7	39
37	43.5
616	47.5
305	711
176.32	241.41
442	713
511	715
449	711
356	41
240	39
414	705
229.463	533.49
436.636	291.091
326.828	379.492
315	699
208.453	241.822
257	703
108	661
83	677
155.31	494.766
2.65645	406.058
325	703
62	645
406.686	562.695
115	37
13.5	44
484	39
141	697
199	705
91.0435	472.108
424	39
104	37
314	689
349	687
142	40
482	681
74	37
347.374	399.7
499.5	676
664	51
125	40
457.455	705.723
104	709
568	51
287	667
292.6	240.4
328	38
507	667
323	675
120	701
155.31	425.144
287	675
453.345	526.338
56.5	40
400	653
122	693
420	653
501.004	637.608
273	647
110	693
448	645
356	653
512.706	227.772
88	50
383.431	445.87
546	647
717	650
63.0301	276.014
126	50
520	653
576	653
582	659
26	47
636.5	157
672	661
650	663
448	51
105	49
291.257	391.364
192	52
368	50
555	680
682	679
525	682
605.046	367.161
694	691
63	51
692.5	165
341.516	268.187
682	687
591	692
608	693
553	694
272	49
621	698
545	702
707	704
55	52
513.912	596.022
91.8675	464.693
650	711
115	46
661	714
488.522	295.488
332	48
368.47	284.48
212	48
549.02	90.4487
328.668	359.562
484	47
182	48.5
382.111	506.55
434.877	189.517
315.975	254.18
239.762	530.195
152	45
312	46
412.452	277.899
172	45
680	43
202	46
208.4	306.6
504	45
75	47
292	45
467.856	373.317
511.669	370.715
656	44
72	58
278.486	266.951
127	58.5
540.96	586.845
213.808	358.819
400.579	339.899
22	55
704.5	264
196	60
283.018	310.619
398.821	346.934
146	57
143.448	196.577
222.047	291.257
550.137	585.879
356.344	494.479
31.2197	99.8151
166	58
105.05	399.603
306.707	633.513
63	60
226	58
81	54
438.395	385.189
44	53
33	53
348.693	514.465
568	67
117	54
704	68
481.047	426.083
340	55
460	55
224.931	219.164
98	53
512	70
104.226	326.686
328	54
276.759	542.409
648.402	566.142
568.747	135.487
664	74
202	54
208	72
171.788	309.383
268	73
246	71
387.388	296.807
353.051	287.961
173.436	449.45
640.585	680.785
484	73
7	62
288	74
688.973	464.527
70	67
396	72
269.001	304.11
572.068	400.14
56	69
467.416	328.027
17	62
47	71
526.777	372.438
336	69
692.696	413.533
198	68
29	62
146	68
56.2834	226.453
534.692	192.155
249.649	276.838
81	72
260.36	257.888
616	57
217.928	334.925
444	66
404	66
580.422	309.559
432	64
116	62
284	66
392	63
571.628	208.424
321.742	489.41
25	71
80	64
266.127	181.263
562.394	233.048
420	62
393.104	384.31
274.344	624.036
314.739	326.686
99	63.5
183.735	204.333
154	62
13	70
334.925	467.577
477.529	336.381
598.451	313.956
316	89
286.313	245.117
208.041	266.951
92	85
160	87
492	90
110	85
351.403	435.855
344	90
457.302	309.559
527.059	576.192
539.089	421.246
696	93
296	88
70	84
506.99	455.983
29	78
35.5	87
512.267	417.289
45	87
456	86
166	83
436.196	390.466
194	83
183.323	465.929
352	86
259.124	378.181
502.493	189.086
380	83
430	84.5
148	86
482.366	234.807
660	98.5
91	77
368	81
616	100
229.463	411.138
173.848	391.776
363.643	397.062
59.3225	315.151
156	80
103.402	514.952
466.536	378.594
70.7939	350.452
628	101.5
110	76
692	101.5
41	78
210	81
306.63	74.0011
73	76
230	81
418.608	546.564
456	78
610.5	431
164	75
12	84
214.22	302.38
601.089	455.544
218	76
642.819	300.751
568	105
229.051	308.971
148	76
81	82
376	75
62	82
102	80
174	78
298	75.5
454.224	333.303
128	78
22	98
310.438	146.425
607.685	273.062
330.117	347.438
470	105.5
508	105
536.011	481.487
88	101
344	105
78	101
541.576	655.102
42	104
480	102
210	100
500.4	540.4
610.763	280.537
692.5	342
29	92
112	104
292	101
181	102.5
51.5	106
227	101.5
98	104
73	93
340	98
113	94
704	83
234	96
412.891	379.033
648	83
151.19	430.5
584	84
550.509	77.0489
552.5	352
162	96
697.162	565.77
95	94
392	96
361.005	522.82
472	96
230.699	334.101
384.31	307.8
254	98
172	99
200	98
121	91
48	96
304.305	379.363
45.7277	413.198
39	95
105	99
338.58	222.935
280	94
601	5
69	99
427.6	579.6
428	92
152	93
702.001	250.13
382.551	241.403
354.287	266.539
400	91
130	94
545.245	360.565
58	98
592.5	376
180	94
109	119
664.948	228.745
89	118
696	124
186	120
262.832	468.812
119	119
624.4	436.4
348.932	442.859
392	122
134.992	394.423
98	118
148	121
22	115
75.1911	429.161
544.5	528
504.792	498.196
75.801	315.563
77	116
49	119
59	119
543	536.5
520	127
196	122
352.107	606.165
144.599	434.62
704.607	696.418
634	541.5
212	117
611.5	549
697	7.5
471.813	158.737
384.75	462.579
174	117
660	131
484	117
14	110
292.905	276.014
616.308	536.13
476.21	444.551
115	111
450.267	468.735
22	122
146	113
589	586.5
127.6	112.6
392	114
368	115
103	110
133.476	526.075
195	112.5
166.844	339.456
358	112.5
298.26	438.739
292.758	361.023
255.004	349.344
528.536	456.863
33	111
31	120
451.217	141.551
72	109
152.426	463.457
296	110
66.5	114.5
645.5	627
384	110
138	109
44	113
606	625.5
230	111
555	628.5
513	630.5
155	109.5
221	110.5
403.218	465.657
571.5	637
488	108
184	111
580	643.5
288	109
340	150
134.3	273.543
138.831	346.46
654.498	262.031
235	147
26.3828	548.763
185	145
269	637.5
40.5	140
235.5	617.5
369	151.5
424	150
460	631.5
270	145
81	138
159	635.5
5	124
292	146
230	639.5
406	145
117	583.5
162	152
549.203	241.843
372.006	233.117
194.297	654.357
396	146
430	143
504	144
170	138
528	112
327	140.5
504.352	309.119
187	137
231	139
115	150
499	601.5
459	601.5
247	137
382	143
481.926	460.82
85	146
177	141
214	144
106	148
438	137
306	139
368	140
159	143
60	150
316	140
392	583.5
104	127
7	144
430	571.5
506	135
187.5	128.5
169	129
145.834	524.015
253	129
31	631.5
233	129
96.811	296.612
353.09	246.68
60	543.5
35	126
178	134
15.5	152
31.6384	666.268
6	140
434	129
368	132
534.692	236.126
56	126
472	128
514.905	389.587
499	128.5
538.5	495
378.594	546.564
437.515	212.382
30	144
560	120
567.231	487.643
206	124
315.151	437.503
158	125
381	541.5
176	125
98	134
412	125
179.203	275.19
76	130
486	523.5
65.9139	315.563
318	124.5
32	134
608	123
308	125
113	128
122	128
25	138
589.217	361.445
172	178
38	716.5
302	183
528	188
444.111	369.799
32	172
5	154
109	172
608	190
41.7728	361.445
62	176
455	180.5
284.746	87.0988
189.6	177.6
175	185
218	182
185	185
648	194
441	179.5
632	194
414.211	180.722
328	180
420	176
303.204	296.612
595.056	606.648
503.609	36.4773
397.155	406.089
444.99	508.309
195	173
274	175
426.962	454.224
486.763	282.736
46.6097	236.566
194.446	372.413
216	174
251	175
306.251	54.2675
201.449	191.562
109.5	179
189.914	376.533
464	170
416	168
169	163
524	203
7.5	176
712	206
119	158
508	166
434	167
41.5	158
191	167
245	169
482	165
620	207
389.587	398.381
390.466	219.417
338	163
136	166
108.5	155
378	165
61	158
442	163
145	169
404	684.5
160	168
239	656.5
713.54	334.623
51	162
580	213
684	213
121	166
354	159
603.288	328.906
266	153
634	215.5
509	654.5
84	162
193	664.5
161	159
339.044	444.507
536.5	645
588	153
500	218
706	646.5
544	154
556	648.5
222.047	412.786
599.4	395.6
554.479	446.749
285.374	323.629
108	208
692	656.5
183	213
278	211
390	213
712	158
386.4	596.988
231	217
434.877	397.941
398.381	388.707
468	212
41	210
492	212
664	676.5
72	206
167	217
311.855	263.244
188.678	352.227
386.4	353.073
50	208
358	213
287.961	224.107
500.834	376.835
230.287	388.48
389.212	372.91
403.401	137.376
32	212
299.908	338.633
213	203
669.5	690
293	209.5
364	210
222	204
97	216
128	206
395	208.5
624	166
116	214
81	212
184.147	199.389
357.048	228.212
560	168
448.068	225.573
39	218
391	200.5
286.313	372.001
409.813	401.459
51	188
72	190
460	202
195	197
385.189	478.409
82	190
698	710.5
237	197
330	201
638	172.5
161	197
522.38	400.14
177	199
503	196.5
229	201
454	197
592	176
195.27	431.736
406	193
559.442	687.857
576	180
228	186
105	200
565.6	181.4
142	190
410	189
55	202
382.908	134.341
245	191
87	198
266.113	137.05
600	184
378	189
170	192
27	204
488	186
66	198
34	202
13	230
315	248.5
66	240
129	245
335.062	545.245
121	242
360	248
244.705	281.782
467.416	323.629
216	244
230	244
89	242
192	250
329.569	314.739
355.095	664.779
247	251
324	244
274.366	216.692
82	236
114	238
442	247
331	244.5
658.755	343.311
268.599	282.194
624	264
462	243
48	246
712	268
688	268
143.5	236.5
390	243
500	242
176.732	247.589
89	248
80.5	251
185	239
130	238
703	272.5
57	244
170	238
609.546	413.931
162	240
470	237
73	246
360.565	192.155
40	250
446	237
252	240
149.259	694.557
620	282
180	228
167.256	415.257
230.287	341.928
365	231.5
452.026	475.331
222	234
121	222
379	228.5
111.5	221
87.3359	395.483
5.5	236
23	244
251	233
49	224
425.203	278.339
153.695	179.5
320	230
207	221
620	298
668.502	328.668
604	298
474	225
214.6	226.6
159	221
442	225
138	222
640	308
648	308
99	230
75	230
525.898	396.622
244.293	367.47
21.5	276
269	311
192	300
72	296
696	224
341.928	315.563
478	302
508.749	506.99
158	308
318	302
432	300
387	301
116	312
323	293
549.102	307.983
262.008	251.709
306.5	335.749
210.303	108.315
425	291
261	295
150	288
588	231
391	285
119	304
487	289
480.168	347.814
462.139	530.735
142	292
35	308
396	288
12	256
112	300
604	235
682	233.5
382	286
30	252
447.741	434.217
672	234
356	276
469	279
7	296
143.775	415.257
66.5	262
463.898	222.935
245	266
629.832	281.589
339.646	202.649
200	268
495	273
347	265
134.711	280.134
98	252
112.5	253
10	312
266	270
55	260
297	271
56.5445	140.792
706	245.5
601.529	221.616
222.459	347.284
436.5	263.5
491	261
216.692	427.204
364.963	260.311
303	261
199	253
151	258
135	258
468	254
38	276
446	255
226.991	456.454
632	250
112	268
238	256
594.058	381.895
254	256
231	258
628	386
35	352
674.829	582.147
170	368
5	328
23	332
168.904	322.154
237.702	390.952
216	372
31	332
203	374
636	398
54	368
288	356
82	372
371.5	356.5
714	403
111	372
345.6	365.6
229.463	421.849
230	348
102.99	285.489
238.114	233.994
15	328
341	347
287	349
58	376
266.951	202.273
173	362
440.154	330.225
524	410
602	411
225	338
267	341
662	413
332.453	416.493
37	316
459.501	291.97
274	342
696	420
45	320
29	372
15	364
208	344
49	328
676	422
635	426.5
91	320
99	316
411	333
635.746	141.815
342.977	176.765
63	336
480	328
469.614	284.495
413.771	373.317
489.402	383.87
75	344
29.5	356
651.007	316.384
43	336
181	326
189.502	265.303
250	328
528	440
486	318
232	328
12	356
6	364
81.5	338
540.848	469.175
412	316
31	348
22.5	408
339.4	417.4
159	430
636	314
251	434
279	441
86	428
31	408
124	424
239.762	161.901
560.421	338.895
536.451	210.623
26.4274	642.446
88	416
481.487	285.814
182	440
434	434
219.5	445
316.5	431.5
507	433
484	432
640.585	706.468
27	400
453	431
470.722	332.155
504	428
342.977	215.02
74	440
706	331
96.5	438
478.409	386.948
89	444
331	429
60.1464	290.433
576	340
468.5	24
312	416
102	436
622	341
210	428
40.5	444
229.463	314.739
12	392
6	400
153	398
213	402
626	347
301	407
491	409
48	388
116	392
613.41	602.301
197	398
78	396
206	400
464.5	403.5
615	356.5
61	396
164	408
236.5	407
132.823	194.3
485	399
158	412
201	386
32.9785	497.756
628	366
344.736	553.6
128	384
235	382
146	384
591.855	317.473
409	391
455	389
16	428
231.111	527.723
678	369
276	380
329.6	409.6
416.722	418.759
387	381
482	382
377.6	405.6
516	378
26	416
554	379
146	496
349	507
15	468
670	514
397	511
614	522
316	508
30.5	472
667.6	535.6
65.5	494
646	522
246.353	423.909
521	527
123	488
334	498
161	506
597	531
55	492
536.011	416.409
197	510
563	533
141.163	501.232
549.171	573.321
40.014	258.552
704	544
425.203	551.841
444	496
205.569	381.065
120	480
472	496
394	498
293.5	502.5
219	506
253.107	582.519
489	495
107	508
155	482
343	489
255.828	311.855
582.621	348.253
714	558
648	560
300	492
514	558
631	561
164	484
184	484
315	481
285	479
35	504
253.356	335.337
74	496
93.5	498
329	479
356	480
83	496
554	566
61	508
580	572
255	490
659	573
601	575
513	32
273	471
565	579
630	586
620	588
31.6594	161.815
685	587
493	471
41	452
228	464
632.247	524.055
211.5	477
99.5	446
241	474
285	467
470	466
58.482	196.992
219	474
14.5	504
4	504
55.2029	416.081
521.94	258.992
64	472
611	613
421	459
407	461
651	613
568	616
543	617
414	462
73	476
144	452
39	468
696	624
413.331	271.743
97	472
224.519	477.464
595.919	154.47
62	464
47	468
124	472
527	625
[truncated: 5,963 more rows]

## Sheet: JC_10339
397	768
417.587	492.884
184	750
505.5	775
68	734
295	764
6	662
344.5	773
760	790
503	764
474.5	761
669.5	191
60.5	742
207	770
442	754
725	801
313.49	466.485
350.989	454.186
250	2.5
114.5	722
478	754
261	752
209	762
496	750
305	752
103	718
233	762
797	801
272.391	335.389
9	646
363	732
207.6	728.4
49.5	758
373.488	578.982
139	722
142.6	102.4
340.189	385.188
314.09	355.789
22	670
419	732
119.5	762
89	750
62	774
429	720
218	742
412	726
229	738
67	750
499.184	357.289
120.521	475.083
729	48.5
405.5	711
355	700
374	698
374.826	179.642
283	700
385.188	410.987
408	694
391	700
545.5	206
389.5	687
8	766
155	698
487	684
351	692
395.5	683
213	698
273.981	31.4463
205.6	619.6
390	674
177.111	161.931
69.5	698
180.031	484.084
368	662
376	662
434	674
198	646
269	672
39	686
21	742
190	654
68	678
130.5	664
111	686
62	702
69	686
420.5	645
365.5	655
307	660
497.5	647
440.382	708.979
249.4	659.6
157	674
694	652
476.685	400.487
397.081	9.75629
644.4	613.6
760	646
542	652
260	3
769	645
649	653
752	654
710.4	635.6
555	663
791	675
166	3
630	676
749.5	159
620	674
735	683
415.6	461.4
647	699
759	699
537.583	327.29
218.693	391.488
768	710
547	703
478.162	653.488
284.991	494.984
547	711
711	715
198.294	404.987
100	798
423.887	425.686
55	782
539	727
80	782
375.588	463.485
729.5	174
109	790
208.793	299.091
557	737
112	782
673	42
282	794
649.5	748.5
330.057	673.117
718	748
758.4	515.6
765.869	386.349
293	800
466	802
304	798
738	744
403	796
246	782
52.5091	6.50113
196	782
439.786	505.184
187	786
393	800
596	762
796	770
176.5	800
586	760
415	788
427.959	54.2178
114.52	144.025
811.724	333.177
303	788
461.043	667.066
759.4	540.6
313	792
255	794
316.5	60
602.13	797.527
218.038	704.623
559.482	379.488
609	62
586.181	537.283
714.648	138.052
549.5	266
390.588	328.49
659.167	444.472
517.09	84.5147
743.43	179.028
107.4	403.4
581.963	130.247
631.5	277
225.039	745.63
633	66
617.086	350.739
515.5	283
511.22	687.727
673	68
26.6	136.6
122.521	656.114
110.656	303.875
89.5156	349.061
477.285	310.49
248.692	573.282
259.492	238.492
521.591	730.627
529	70
629.769	269.274
483.885	419.087
471.669	734.953
144.581	246.872
636.5	309.5
132.023	387.067
228.893	470.385
339.289	409.787
307.19	460.185
612.636	569.93
796.601	245.859
464.085	563.082
184.032	526.592
228	4
458.682	791.624
652.696	430.74
420.587	417.587
685.5	231
263.692	366.888
776.105	690.421
731.234	414.155
561	56
86.515	262.046
195.594	488.084
195.894	393.887
470.385	362.089
445.67	225.185
719.039	57.5621
381.566	771.134
460.5	63.5
729	58
344.102	200.967
429.044	221.932
296.991	597.281
532.093	753.131
239.542	754.631
586.781	326.99
684.892	221.468
559.182	562.782
460.6	280.4
726.592	447.134
339.436	648.766
530.083	299.091
252.655	202.052
394.5	89.5
100.017	463.081
481.185	326.09
320	5
788.118	534.989
497.384	503.384
580.182	334.489
784	5.5
455.6	51.4
380.988	338.989
761	96
235.193	500.384
323.99	333.289
391.788	348.589
477.885	381.888
661.5	410
455.6	313.4
234.893	391.188
616.298	639.321
393.621	38.6754
693	100.5
9.00156	655.114
140.605	58.9167
450.586	444.286
300.59	603.881
809	102
802.455	270.737
267.592	257.692
404.07	764.133
520.01	32.6836
809.5	316
350.608	223.739
469.185	527.983
708.105	311.579
145.025	800.139
609	78
231.893	254.992
619.5	335
267.891	483.285
552.6	490.6
341.689	469.785
259.492	261.292
748.795	82.4407
698.353	718.424
629.5	358
365.088	392.388
462.285	495.284
466.996	143.135
711.722	192.687
611.6	26.6
379.188	533.083
581.5	378
753.5	376
524.983	326.69
308.5	123
641	125
92.5161	791.638
632.308	770.889
759.5	522
737	125
750	520.5
794.5	541
266.752	107.351
729	543.5
339.289	335.689
607.542	395.776
678.5	537
558.582	602.681
745	132
567.4	413.4
666.5	557
421.787	332.689
576.5	31.5
621	135
766.5	577
125	7
773	133
556.5	579
397.236	192.292
763	137.5
166.529	542.594
550	600.5
733.5	596
102.518	660.115
519.5	618
304.5	110
444.5	111
642.452	323.421
677	147
563	629.5
95	6.5
679.5	642
629.673	473.177
648.5	26
31	574.5
213	626.5
307.79	488.084
11	558.5
204.035	795.638
418.787	443.086
633	110
332	614.5
418	618.5
351.889	428.686
265	596.5
116	8.5
529	112
284.391	415.787
474.285	446.986
177.531	577.6
445	596.5
18.5032	304.553
757.6	65.6
294	610.5
681	113
778.024	457.342
284.4	59.6
253.192	253.792
697.172	700.124
84	614.5
452.188	759.747
361	588.5
477	572.5
267.292	576.882
643.428	410.252
438	562.5
600.5	121.954
427.786	454.186
795.107	515.577
689	118
353.389	277.791
633	119
380	558.5
95.0165	442.577
498.884	534.883
348.889	351.589
83	566.5
731.411	661.163
215	514.5
757	121.5
603.311	524.208
170.03	662.615
454.5	531.5
82	550.5
436.84	762.698
45	566.5
674.693	173.442
270	522.5
717.575	259.517
663.5	509
220	534.5
761.5	508
371.565	731.127
606	779.5
799	188.5
324.59	420.587
78	733.5
657.8	548.815
705	186
651.233	304.396
609	788.5
95	741.5
296.5	184
486.427	559.037
113.02	524.591
570.882	253.792
631	190.5
630	795.5
755	798.5
685.5	801
80.5	713.5
397	743.5
765	808.5
287.55	664.115
44	10
157.593	318.439
667.152	164.126
442.786	453.286
443.333	763.879
347.11	648.766
358.5	177
430.5	175
245	713.5
227.54	728.127
498.5	173
494.384	449.686
49.5	773.5
210	10
220	10
589.481	529.483
581	201
356	725.5
506.684	316.19
709	201
208	733.5
515.084	334.489
158	10
258.892	269.091
272.991	396.887
222	685.5
264.592	414.287
376.5	166
232	685.5
315	699.5
794.4	357.6
801.558	440.923
276.291	371.088
77.5135	329.557
424	677.5
709	209
617	212
424.487	442.186
452	661.5
146.75	293.138
251.092	396.587
85.5	681.5
324.5	644.5
281.933	185.786
442.186	342.889
469.785	498.884
437.986	541.483
777	216
119.021	642.612
364.5	218
769	154
658.833	34.6667
609	156
624.891	344.885
723.5	663
62	12
544.347	213.618
807.325	430.721
523.783	304.79
194.6	365.6
145.525	524.591
625.109	740.629
529	162
597	163
29	11
451.186	328.49
152.171	243.619
567	164.5
656	685.5
799.6	405.4
539.286	200.606
705.38	293.177
568.5	694
54.5095	196.034
654.557	585.144
513.5	39.5
681	166
509.084	494.384
494.384	443.686
153.6	351.6
554.382	364.188
753.5	725
420.887	338.989
299.644	135.545
502.784	441.886
792	10
446.285	720.195
540.5	738
221.6	331.6
590.081	473.685
530.5	744
801.5	43
35.0061	457.079
681	178
360.589	353.689
460	11
346.189	290.691
534.883	409.787
17.5	12
769	178
144.525	689.62
26.5046	509.589
543.5	755
579.524	265.371
622.37	554.634
511.5	188.5
784.5	774
342.56	571.599
260.968	232.052
302.6	584.4
292.791	391.788
275.4	579.6
270.5	251
603	255.5
274.6	600.4
565	262
640	263.5
530.383	413.687
763.918	306.348
591	265
460.4	625.6
161.931	333.62
739	275
454.786	361.489
664	15.5
709	278
420.369	102.652
642	278.5
572.4	468.6
179.531	498.587
531	283
429.044	101.929
545	284
342.5	235
714	286.5
743	285
773	294
700.014	373.666
687	293
692.209	421.96
515	291
729	292
142	13.5
228.293	335.989
96.5168	676.618
119.83	290.115
523	295
492.5	228
574.182	575.082
404.087	324.29
765	298
689	304
591	305
256.545	785.637
560	17
697	308
753	312
276	307.5
91	16
495.667	489
149.6	511.6
267.5	313
214	17.5
34.0059	521.091
275.5	301
789	227
490.5	302
694.21	564.24
151	313.5
471.285	395.387
255.5	288.5
767	228.5
565.782	236.992
169.029	417.073
121.021	648.113
332	295.5
160.528	522.591
364.188	373.488
761.718	616.518
669	231
36	17
71.0123	484.084
499.522	23.9029
114	17
761.5	56
693	233
221.993	397.787
12.5	259.5
577	236
804.6	241.4
328	275.5
419.5	277
423.287	372.588
376	15.5
525	237
341	274.5
621	239
393.288	587.981
601	240
364.5	268
752	14
376.788	476.085
541	241
134	275.5
180	15.5
371	264.5
382.055	200.244
619.712	501.756
157.955	264.583
318	257.5
108.019	589.102
813	247
444	15
10	287.5
100	275.5
464.385	286.491
785	250
359.089	322.49
697	248
803	251.5
508.5	254
728.795	232.2
573.582	360.589
184.032	463.081
776	22
567	381
589	382
202	363.5
480	375.5
720	22
426.886	465.885
405.5	375
513	388
372.888	340.789
447.6	209.6
400.787	264.592
298.791	417.287
6	18
26	19
41.5072	398.569
763	395
217.193	413.087
312.59	285.591
336	367.5
242.692	571.782
451.786	335.689
254	20
622	396.5
386	361.5
261.592	489.284
9	319.5
775	397
784	399.5
729	408
336.289	523.183
228.293	426.586
769	412
596.817	634.598
671	409
670.745	200.004
605	414
456.885	489.884
36	319.5
450.5	342
409.787	595.181
359.5	337
698.063	417.569
583	429
69	18
394.5	334
277.4	68.4
350.089	403.187
638	432.5
240.292	388.788
52.5	19
503.5	325
208.5	314.5
173	321.5
530.742	17.5613
808	25
229.5	328.5
533	438
690.679	716.653
191	325.5
121	19
7	371.5
451.007	638.14
81	19
290.6	67.6
255	325.5
539	443
348.801	230.245
415.187	407.687
567	445
186	25
660	317.5
71.0123	783.136
593	316
295.491	452.086
103	423.5
222.539	664.616
741	326
653	326
16.4	22.4
101	415.5
90.0156	509.589
29.005	517.09
45	25
396.593	168.784
162	419.5
544	335.5
408	24
494.691	697.172
574	340.5
323.69	298.191
693	342
527	341
564	341.5
412.5	420
762	350.5
503.984	557.682
441.286	297.891
136	23
105.518	385.567
308.5	412
126	387.5
421.187	563.382
591.881	430.786
460	23
232	407.5
565	362
766	360.5
701	366
225.293	370.188
62	23
458.5	394
326.99	547.183
333	394.5
785	364
285.859	1.46344
400.5	388
55.5097	492.086
15.0026	194.534
125.062	249.04
295.051	679.118
20.5036	245.543
332.5	388
223	501.5
351.589	395.987
597.581	326.09
369	506.5
657	520
210	503.5
170	29
783	514
169.029	394.569
54	28
226	29
629	532
411.887	548.383
98.017	429.075
547	534
72	28
2.50043	591.103
618	533
388	29
688	543
140	511.5
428.986	448.186
129.022	537.093
39.0068	801.139
369.564	761.132
655.85	753.253
523	558
133.023	401.57
397.5	491
701	556
506.384	356.089
596	563
256	28
557.682	235.793
85	29
261	482.5
729	576
278.091	278.091
649	576
212.5	490.5
575.382	526.783
347.5	485
780	587
646	585
810	589
5.5	28.5
33	26
749	580
382.5	478
81.0141	771.634
367.788	438.886
497.643	798.708
548	595
333	466.5
717	596
384	463.5
82	451.5
790	601
681	616
392.5	460
660	619
752	615
808	35
593.5	146
678	625
726	625
436.486	337.789
134.023	463.081
477	454.5
583.426	46.8302
270.5	446
719	634
789	644
546.5	636.5
517.09	91.0158
315	452.5
786	450.5
405	637
379.5	634
759	449
280	631
585.6	256.4
315	633
407.987	446.386
111	33.5
150	35
250	615
186	623
74.5	611
428.5	632
773	450
26	567
79	607
63	34
425.5	622
640	26.5
652	457.5
165	635
12	575
223	643
78.5137	472.582
475	617
9.4	737.4
585	460
459	617
529.592	722.126
252.5	629
641	460
26	551
433	605
30.0052	328.557
140	583
505	605
426	611
312.5	600
489.378	748.531
193	579
338	611
159	587
363	609
478	595
379.188	426.886
461	597
308	607
692	473.5
371.5	586
460.185	335.989
323.5	586
797	478
199	611
328	591
27	30
360	33
5.50096	523.591
551	477
147	611
45	639
354	587
508	32
287.991	461.085
234	559
138.6	577.4
467	577
316.49	444.586
105	543
202	559
373	565
313.79	384.588
448.486	452.386
753	480
349	565
667.6	811.4
624	28
581	482
416	575
242.092	496.184
248	551
155	555
11.502	310.554
66	543
238.5	549
218	551
473	565
288	575
234	575
703.917	432.204
363	553
269.691	472.785
149	563
471.885	427.186
613	490
629	490
653	494
246	567
55	535
446	539
14	33
468	543
31.5	607
146	519
102.018	495.086
155.027	482.084
263	537
119	567
87	575
56	551
70	575
121	31.5
169.4	534.6
320.969	147.111
143.025	624.109
239	515
59	575
114	559
135	531
160	535
234	543
123	559
333.058	660.115
589	506
571	507
73	551
211	531
63	567
406	515
257	525
397.187	416.387
651.127	553.724
800	507.5
55.5	567
609.768	274.152
488	44
321.5	760
379	763
313	767
560.011	170.247
799.6	299.6
330.29	423.587
588	785
140	757
435.286	318.59
526.997	232.052
323	771
179	753
111	41
460.5	758
290.691	377.988
716.6	74.6
713	798
198	773
743	796
777	806
148.026	420.073
129	769
361	759
526	803
622.5	802.5
65	41
178	44
240.4	531.4
338	753
808	797
329.99	512.984
177	769
40	42
443.5	748
464	741
184	717
409	735
317	727
242	41
688	46.5
646	811
308	42
446	729
496	733
280.125	7.59049
27	661
321	743
436	733
744	47
94.5	769
335	715
574.782	512.384
480	41
156	733
290	721
611.6	289.6
160	741
178.5	743
112	749
373.4	220.6
186	741
78.5	753
27	645
399	715
248.992	608.081
148	741
347	699
324.59	258.592
316.79	432.286
12	43
398	705
122	38
115	677
108	677
594.646	272.688
235.041	726.126
65	669
487.5	700
696	49.5
129	689
214.793	311.09
34	37
276.291	545.983
426.6	251.4
119	661
382	705
245.043	705.623
31	757
133	697
115	653
427	691
406	681
120.521	439.576
39.5	677
150	709
338	689
200	701
493	679
332	37.5
476	669
250	653
172	37
84	40
173	657
420	661
460	37
445	655
420	653
281	647
53.5	40
333	647
103	693
252	669
313.5	656
288	653
660.5	217
386	649
721	3
188	669
47	49
352	52
809	654
304	52
204	51.5
200.694	568.482
254	51
563	656
534.593	86.515
516	657
630	659
312	52.5
720	653
579.6	625.4
527	660
774.4	636.6
578	663
720.825	353.981
29	47
597	666
636	681
334.189	341.689
480	50
234	49
113.52	445.077
448	50
765	690
278.391	524.383
178.557	378.802
372	49
374.088	250.192
713.4	690.4
791.5	707.5
357.589	524.383
674.4	608.6
705.5	709.5
593	710
278.691	382.788
328.19	490.784
631	708
515	712
581.6	551.4
441.286	356.089
777	726
321.29	563.982
52	805
564	729
265.421	68.8947
260.392	582.282
692	729
416	46.5
75	45
712	42
130.6	291.4
551.682	448.486
333.889	272.091
630.466	619.84
103	48
668.5	179
653.488	610.395
181.4	304.6
748	745
515	752
263	803
721.6	523.4
440	797
224.693	443.686
606	763
7	51.5
630.4	759.4
212	46
704	765
252	805
742.5	762.5
625	766
732	761
316	45
156	46
579	768
333	791
170	46
715	768
447.586	438.286
384.888	266.392
282.291	541.183
255.592	493.484
25	56
514.184	402.287
296	59
286.491	334.789
576	62
289.191	515.384
178	60
44	58
800	62
124.022	427.074
650.5	263
246	60
79.0137	523.091
464.6	158.4
66	60
18.5032	290.551
688	63
742.5	269
3.00052	712.124
368.088	484.185
372	57
641.424	488.387
87	59
102	59
328.19	521.083
584.5	280
219.893	304.79
212.093	339.589
153.617	304.343
426.286	366.288
512	67
633.797	499.115
584	68
95	53
13	60
112	53
146.025	667.116
792.5	292
392.688	410.387
158.316	247.595
130	53
420	54.5
121	56
93.5163	24.0042
537.283	593.981
405.587	508.184
305.066	187.955
142.025	389.068
484.346	185.063
55.5	56
682.5	311
257.392	386.388
390	72.5
270.728	55.3022
104	69
177.111	191.931
44	69
346.489	303.59
651.127	599.769
439.486	534.883
319.19	535.783
449.386	273.291
808	54
230.04	770.634
688	55
472	70
312	69
3	63
552	55.5
613.671	338.543
246	70
67	71
125	71
324	68
84	72
148	70
260.692	543.283
194	69
162.528	403.57
4.0007	7.00122
195.594	545.383
35	61.5
113	62
384	63.5
705.5	14
218	65
202	65
744.5	242
254	64
168	61
78	65
186	61
484.485	542.983
11	68
626.5	249.5
349.189	368.688
228.076	235.667
57.5	65
17.003	151.026
520.498	135.125
275.991	559.482
45.5079	332.558
488	90
398.687	518.384
667.818	433.179
113	85
124	84
452	88
94.5	84.5
432	87
32	86
812.5	390
614.5	393
362.089	500.684
654.159	404.398
694.654	447.577
508	87
525.979	608.034
83	84
53	87
103	89
703.5	404.5
203.394	486.885
204	86
435.069	665.885
151	85.5
41	89
312	84
74	88
280	84
162	86
693.672	73.1722
337.489	399.587
229	79.5
74	77
241	79.5
229.793	395.987
133	79.5
461.085	535.783
500	80
354.889	482.985
396	80
520.986	21.9517
600.95	511.811
92	76
161.569	134.822
21	88
785.789	523.342
544	104
13	83
581.5	437.5
648.5	440
533.683	429.586
760.5	440
100.017	709.123
63	82
212.093	240.292
520	106
208	78
572.694	265.371
383.388	376.788
204.594	293.091
493.021	186.148
198.894	285.291
42	100
172	104
109	103
485.085	341.689
89	103
242	104
536	76
577.573	182.443
460	105
287.6	555.6
505.864	140.978
389.388	275.991
98	101
119	100
644.5	330
600	78
30	95
292	102
312	102
598.061	350.251
290.991	541.783
70	107
214	100
430.128	214.341
130	101
12	94
138.024	395.569
3.5	99
440	101
49.5	107
442.786	369.588
332	101
204	102
327.114	235.305
423.587	481.185
111	94
190.033	476.583
63	92
91	93
179.28	363.982
178	96
31	105
121	92
14	106
234	98
410	95.5
21.0037	427.574
377.4	610.4
426.886	435.286
517.599	232.775
399.649	658.211
548.304	158.54
22	100
316.79	316.19
300.59	550.183
480	92
384	91
156	94
780	89.5
478.185	461.385
202.194	278.391
188	94
566	513.5
406.487	343.189
443.502	154.701
546.05	779.227
754.161	103.417
54	116
110	118
380.088	273.291
655	528.5
120	117
746.844	170.247
128	123
580.482	360.589
592	127
4	109
570	541.5
300	118
71	122
516	129
246	117
728	128
22	111
192	116
328.19	569.082
364	119
614.159	266.835
677.692	691.269
132	118
637	562.5
182	118
91	120
534	569.5
563.082	399.887
280.491	247.492
222	118
486.885	411.587
280	117
100	120
640	136
809.5	567
81	121
341.089	456.585
324	117
688.73	614.189
59	109
690	137.5
95	110
260	114
114	110
85	111
594	589.5
86.515	207.036
473.502	78.0736
527	592.5
433.333	379
60.0104	597.604
557.5	595
484	113
570	141.5
162	114
508	112
206.093	611.381
528	144
471.885	374.688
328	110
75	114
200	109
356	111
65	115
668	627.5
189	108.5
436	110
482.085	579.882
512	150
792	152
180	111
669	642.5
250	110
47	115
146	111
698.5	638
201	147
504	152
182	146
140	146
192	148
64	142
383	641.5
476.385	487.785
404	150
806.5	449
628.4	366.4
89	138
355.189	371.988
42	142
430	147
692	109.5
568	110
639.525	55.6109
576	110
569.982	347.389
105.5	137
465.285	428.086
28	128
53	142
71	591.5
454	145
169.4	388.6
71	140
420	146
637.483	596.33
55.5097	407.071
196	140
584	113
8.5	125
81	152
244.192	304.49
252	144
430.486	543.883
808	115
225	143
248.992	343.789
203.497	196.268
47	152
282	139
341.989	463.185
367.564	692.12
163	143
132	144
88.5	147
290	133
492	136
178.196	26.386
52	125
722.941	101.953
141	547.5
396	136
538.5	483
324.59	525.283
592	117
521.383	352.489
452	134
40	125
169.029	460.58
117	126
12	146
419	569.5
214.793	403.487
360	130
293.5	548.5
170	134
249	135
654.669	592.685
412	132
403	561.5
141	135
501	549.5
476	128
49.0085	732.627
450	547.5
181.031	299.052
426.886	359.689
544	120
548.5	498
51	559.5
572.682	482.985
512	121
281.691	289.791
115	134
21	144
166	125
688.5	500
609.606	136.524
125	132
559.182	521.083
574.646	165.857
3.50061	781.136
680	122
174	126
186	126
107	128
747.5	510.5
228	126
246	126
338	183
64	174
121	176
139	179
70.0122	453.079
176	178
76	176
437.686	332.089
427.236	94.7004
546	189.5
51	716.5
570.5	791
303.29	301.19
402	752.5
48	176
300.59	526.183
669	793.5
110.519	215.037
36	176
517	801.5
387.4	55.4
93	724.5
102	170
232	182
133	185
780	191
408.802	71.929
223	183
84	172
183	171
632.696	223.419
235	173
576.582	352.789
190	170
688.5	813
139	171
407.087	258.292
474	175
147	173
514	197.5
85	178
502.184	376.788
725.38	216.102
320	170
776	202
305.69	598.481
215	177
381.288	331.789
158	176
225	175
276	172
40.5	184
328	172
187	163
370	167
300	166
311.39	334.489
260	166
470	169
444.286	572.682
644	203
587.329	179.028
289.791	301.79
408	166
532	205
371	706.5
604.402	327.324
504	166
193	163
17	178
728	208
163	167
64	154
404.087	493.484
264.592	521.683
501	686.5
25.5	178
440.086	492.284
141.025	430.075
43	160
628	209
229	167
128	168
352	164
530.383	258.592
431	682.5
213	155
380	158
596	211
92	166
684	211
175	153
241	155
362	161
75	168
772	211
298	159
636	213
131.93	369.404
316	160
4	178
151	157
48	168
365	153.5
259	154.5
32	700.5
83	162
278	155
1.00017	41.0071
64	164
127.5	680.5
416	154
365.789	109.881
337	654.5
532	153
664	154
43	204
70	208
444	218
98.5171	224.039
61	204
137	213
162	214
243.292	425.086
263.692	622.48
302	217
118	208
382	217
414	213
198.594	344.089
190	216
25	198
215	215
130	218
739	671.5
84	216
536	162
520.5	685
354.589	251.692
444.6	62.6
12	186
808	162
245	203
607.5	692
658	163.5
498	207
55	212
202	204
135.023	517.59
275	202.5
438	205
250	210
720	166
240	208
521.5	702
569.28	206.833
506	203
65	214
614.6	401.4
225	207
719.4	403.6
203.035	672.617
23	188
177	209
96	192
70	190
149	195
712.521	701.895
700	171
379.188	355.489
126	192
200.394	301.49
30	216
115	190
158	198
237	195
342.889	308.99
716	175
279	194.5
141	199
610	173.5
552	174
210	202
706.5	727
572	175
219	199
515	735.5
374	197
316	198
128	202
346.632	9.0363
170.4	192.4
83	200
114.02	404.57
170	186
559.5	748
71	200
464.085	398.087
288.5	11
427	190.5
142	188
523.783	359.989
152	188
696	180
290	808.5
231.893	485.685
101	200
250	186
676	183
246	194
262.546	630.61
28	206
666	766.5
162	190
246.592	374.688
19	204
392.388	292.491
204.893	308.39
384	186
196	190
186	194
588.5	769
683	775.5
764	185
439.786	459.285
132	244
348	248
435.076	746.13
488	250
642	255.5
219	245
712	254
242	244
728	260
475.4	679.4
576	260
265	245.5
9	234
126.5	237
365	247.5
36	242
424	244
210	248
249	249
608	264
758	261
320.5	14
77	248
785.869	421.472
394	243
117	250
135	237
320	240
225.893	554.982
284.391	561.882
678	269
352.416	133.376
472.6	648.6
165	241
22	220
251	243
466	239
802	279
664	280
23.4	717.4
356	238
529.783	366.288
180	242
766	277
115.02	426.074
27.4	590.6
49	222
88.5	223
792.699	90.2457
368.688	540.883
60	220
27	248
125	224
705	287.5
763	286.5
172	230
698.203	432.052
463	230.5
664	292
620.5	371.227
32	224
630	293
406.187	529.783
676	294
430	229
556	298
106.519	634.61
358	225
478	227
476.6	728.6
632	300
156	220
222	222
781	297.5
468	224
499	224.5
404	224
121	232
644	302
608	304
112	232
790	301
328	220
166	224
104	230
27	238
206	226
177.5	224.5
254	226
579.036	249.273
57	234
718	313
234.944	56.3865
502.449	135.125
293.391	465.585
214	224
83	230
421.539	723.466
228	304
153	298
123	296
552	220
66	292
167	298
288	308
494.984	377.988
137	302
411.887	322.49
214.702	231.691
16	280
752	224
72	284
193.738	373.018
22	272
268	304
80.4	285.6
420.311	705.437
106	312
486	294
399	297
76	308
604.89	431.228
371	297
441.286	610.181
552	230
232	284
18.5	264
436	292
39.5069	753.631
60	312
758	232.5
69	300
79	300
236	292
477	283
18	254
354	286
175	294
33	312
519.768	182.533
741.478	416.594
558.4	243.6
64	256
250	272
271	273
412.778	101.568
568.5	57
74	256
181.449	324.584
294	278
5	296
700	239
78	264
59	252
181	270
211	278
120.521	731.127
756	241
228	280
532	241
296	268
389	271
149	278
410	266
348	272
672	242
243	274
347.089	436.186
91	254
80	276
303	257
37	268
551.682	528.283
416.031	167.352
469.485	382.188
348	264
772.211	185.37
490	258
252	264
399.287	343.189
715.562	730.316
732	251
208	256
238	260
404.886	8.29285
222	260
750	250.5
496	252
[truncated: 6,987 more rows]

[truncated: 39 more sheets: JC_10549, JC_10567, JC_10591, JC_11068, JC_11103, JC_11159, JC_11295, JC_11314, JC_11321, JC_11350, JC_11354, JC_11364, JC_11372, JC_11409, JC_11441, JC_11442, JC_11444, JC_11467, JC_11469, JC_11575 …]
