# Supplementary material for: Assessing Interocular Symmetry of the Foveal Cone Mosaic
Source: Invest Ophthalmol Vis Sci. 2020 Dec 17;61(14):23. doi: 10.1167/iovs.61.14.23 (PMC7746960; doi:10.1167/iovs.61.14.23)
Supplement: Supplement 3 [file iovs-61-14-23_s003.xlsx]

## Sheet: JC_0007
513.853	362.691
419.476	460.016
352	2.5
27	694
485.359	229.157
445.708	405.406
376.073	324.802
13	654
532.446	505.401
30	662
438.554	403.975
5	678
436.407	265.66
561	48
485.6	353.757
14	662
130	678
264	694
53	654
242.197	529.065
102.5	674
232	686
223	690
287	700
51	646
441	696
458.108	212.48
230	678
509	696
371	684
175	698
281	680
161.6	595.6
84	646
57	670
3.6	572.4
341	680
332	686
211.5	700
416.5	685
311	692
325.263	603.922
120	646
403	684
465.978	442.131
218	654
107	702
14.7854	277.107
365.5	663
381	664
83	694
452	670
123	702
239.428	483.864
129.253	277.107
59	678
81.8591	630.242
139.5	660
372	670
149	658
321	672
293	648
257	648
339.5	651
331	652
408	646
511	652
128	670
467	652
296	654
270	658
475.04	368.919
318	658
523.029	276.244
284.499	370.827
433.069	470.271
703	659
495.501	402.776
680	654
696	654
540	658
598	660
224.881	369.635
574	660
370.112	417.091
204	3
469.078	246.582
702	668
448.4	470.6
651	663
286.169	338.871
498.157	293.63
671	691
382.035	408.029
592	686
82	3
537	39
656	686
620	690
134.6	83.4
549.349	104.799
553	701
382.512	0.953896
656	702
46	3
86.566	333.387
421.145	338.156
272.099	297.854
528.582	92.7253
480.525	418.045
323.6	489.4
133.293	546.21
429.253	438.554
114.944	318.601
268.5	46
601.6	524.4
46.9794	133.307
617	44
520.614	359.069
521	44
476.471	307.631
320.271	242.051
415.66	322.894
299.976	415.413
529.548	112.526
408	3.5
360.096	271.383
428	3.5
692.6	6.6
482.22	666.222
58.4261	245.867
398.967	391.574
320.509	479.333
292.846	75.1193
322.221	321.21
344.595	153.816
593	66
601	66
205.01	364.623
500.572	302.806
395.151	282.115
187.202	227.266
642.074	270.207
625.5	304
152.852	353.515
569	73
214.388	379.174
451.908	280.922
509.748	346.271
537	74
419.714	421.383
464.07	146.661
495.259	392.151
40.3258	361.242
545	53
344	4
336.725	465.978
489.223	319.709
284.022	358.426
404.929	317.409
348.41	294.038
480.048	285.692
250	4
22.655	11.6852
333.148	333.387
657.046	583.88
255.406	177.425
304.5	67
316.087	585.328
553	56.5
513.128	397.946
469.317	446.662
364.15	357.234
452.4	366.6
387.6	365.4
358.665	223.927
230.843	471.701
495.742	334.439
529	59
412.5	62
435.215	197.456
176.516	344.581
76.3052	561.423
371.542	221.542
640	3.5
167.34	344.581
484.876	77.9955
319.624	411.147
212.003	309.539
553	92
132	5
689	93
506.609	327.195
335.294	450.477
431.161	339.587
56	5
697.5	400
491.396	357.862
15.0239	336.964
571.323	338.302
132.085	565.045
594.504	300.15
499.123	324.539
411.368	308.108
537	97
121	5
480.5	84
294.681	361.401
617	99
238.574	678.295
649	100
99.4865	601.507
67.6122	691.335
353.657	430.207
479.333	120.191
255.644	78.2195
32.5987	502.021
233.943	387.52
456.678	411.368
529.307	266.102
648	6
558.284	293.872
404.5	77
585	105
312.401	258.029
383.943	278.538
486.083	276.727
350.795	344.595
468.124	186.964
426.391	174.086
156.474	455.175
123.053	286.646
451.431	319.317
57.4704	384.424
94.4156	522.546
270.5	103.5
457.87	321.94
291.415	125.676
500	6
392.767	421.86
180.048	155.008
533.412	325.263
302.623	223.45
379.174	452.385
142.13	320.032
200.422	369.452
577.118	243.887
521	80
394.674	266.614
241.336	242.051
450.239	409.937
289.746	318.124
322.894	220.111
380.604	213.911
324.802	410.414
186.964	332.194
451.67	416.137
320.032	441.177
544.278	410.02
29	6
593	86
22.655	305.962
20	6
27.663	319.078
679.5	365
577	88
658.6	449.6
194.595	309.778
355.803	333.864
196.741	211.288
279.73	451.431
315.978	353.895
538	203.802
621	90.5
51.4336	454.692
330.286	154.77
672.4	178.4
308.5	123
397.673	424.15
411.606	375.596
683.5	534
458.108	417.329
257.79	392.29
618.5	557
92.0509	217.011
278.299	360.096
549.832	400.119
331.24	460.016
404.452	445.708
679.4	129.6
550.074	423.784
644.5	579
316.693	421.86
612	586.5
521	140
543	140.5
648.5	599
149.762	311.447
336	6.5
468.5	113
584	606.5
36.248	0.715422
40.8088	385.148
670.327	407.363
336.964	351.988
643.4	152.6
423.053	168.84
594.5	629
347.72	533.895
661	149
617.927	190.039
417.806	395.151
553	152
674.5	637
102.143	462.902
378	634.5
254	622.5
695.5	453
653	108.5
268.5	152
199.5	640.5
264.5	146
61	606.5
321.5	145.5
443	624.5
424	8
685.5	462
314.07	429.969
55	622.5
165	578.5
194.385	406.881
255	586.5
466.455	486.01
555.5	467
164.443	554.179
79	614.5
474	586.5
123	622.5
681	114
331	592.5
507.574	430.545
104	8
265.898	241.097
178.931	470.388
589.675	425.232
360.5	134
520.5	28
135.707	559.249
329.094	147.138
417.747	503.228
466.5	135
191.246	678.778
77.2711	489.947
333.5	573.5
424.4	54.6
83	518.5
674.915	288.076
274	554.5
510.231	392.392
209.5	528.5
359.38	126.868
457	532.5
570.84	301.84
202.595	434.65
595.5	511
129.491	252.305
471.94	274.484
230.366	94.4357
165.024	133.307
626.4	317.6
323.814	510.714
296.005	426.268
354.372	339.11
535.585	173.377
383.943	227.743
40.5	10
579.533	358.345
527.617	175.792
625	196
585	196
46.6	440.4
177.965	363.174
541.863	258.617
77	10.5
253.498	347.457
697	200
206	10
476.232	247.059
268.5	172
411.5	170.5
255.478	693.025
336.964	341.972
382.035	389.428
385.851	154.531
469.794	336.725
481.012	591.124
430.445	355.565
284.261	333.387
323.331	640.143
162	9.5
416.579	128.895
607.302	699.062
11.3492	483.186
394	673.5
431	675.5
521	212
529	212
697	214
269.714	481.717
325.987	493.81
331.956	430.207
422.335	646.662
490.671	92.9668
159.5	667.5
66	685.5
206	661.5
370.827	191.972
252.544	408.267
324	653.5
567	218.5
254.4	12.4
561	154
58.6646	134.738
427.822	391.574
113.752	210.573
658.012	3.13914
357.949	282.83
296.662	277.584
87	12
651.5	655
578.809	277.693
606.5	668
60	12
555	670.5
234	12.5
529.5	677
508.782	323.09
554	679.5
575	162.5
468	12
339.751	580.982
316.5	210
588.709	267.793
266.137	186.487
464.786	242.528
226	12
456.916	194.595
544	701.5
661	169
396.5	204
469.905	323.573
492.845	199.456
540.173	0.724416
115	11
206.518	221.065
4	12
380.843	370.35
49	11
456.916	445.469
492.12	343.856
327.902	217.488
472.655	386.805
353.657	315.024
673.949	220.464
557	179
295.803	559.974
682.642	346.271
356.413	635.555
12	12
342.5	187
602.473	346.271
482.5	189
184.243	480.771
421.86	277.584
118.08	680.468
677	185
506.5	187
255.406	248.251
84.9982	406.881
225.596	400.875
21.7325	618.652
307.6	701.6
535.827	399.153
550.315	210.322
159.301	173.609
626	258.5
529	260
414.706	152.385
487.774	451.794
700	261.5
523.423	259.39
623	265
639	265
53.3653	486.083
657	276
204.044	691.818
481.737	349.41
572	277.5
244	14
137.881	699.545
474.5	237
439.508	442.608
279.142	686.747
410.175	387.043
470.4	517.6
595	287
685	286
545.244	185.451
323.371	399.444
639	297
584	295.5
555	299
592	17
233.704	362.957
597	306
314.309	127.584
318.124	445.469
431.028	546.693
531	219.5
200	17
510.5	310
306.201	302.385
282.5	310
260.307	528.824
144	17
504	17
625.654	362.45
356	17
673.949	102.626
247.992	687.954
351.272	387.997
423.768	438.077
569.874	357.137
593.056	124.6
413.752	428.776
388	16
131	285.5
675.156	250.165
43	17
434.5	290
330.286	446.423
330	293.5
673	230
516.026	261.031
157	293.5
95.8644	629.759
70	17
689	234
213.5	268.5
257	274.5
251.131	657.287
524.96	470.146
364	15.5
646.421	440.445
69.544	648.353
406.121	409.221
700.994	377.904
178	279.5
157.5	280.5
603	243.5
300	15
484.5	264
233.228	276.868
365	258.5
350.08	335.056
504.194	365.589
535.4	249.6
625.654	129.188
410	257.5
33	15.5
229.65	446.423
9	331.5
455.724	400.159
230	21
339.348	306.439
445.946	297.377
697	384
18	19.5
119	20
589	390
277.822	458.108
412	21
400.875	265.422
496	21
167.17	325.755
635	391
81	20
408.029	213.196
647.145	315.363
561.5	94
91	20
310.05	533.17
79.2029	524.477
682	398.5
240	20
673	400
330.817	500.089
375	356.5
627.828	530.273
510.955	497.433
44	371.5
478.379	153.339
128	20
585	404
593	404
40.0844	472.078
629	406
697	408
168	355.5
121	367.5
348	20
141.744	408.329
208	355.5
615	409
418.045	385.374
621	414
73.4075	664.773
351.511	414.229
76.3052	431.752
107	319.5
239.428	222.258
274.484	325.04
54.5727	440.204
582.914	664.048
3.13914	493.328
476	335.5
396.344	331.956
340.541	133.784
244.436	206.042
316	19
84.7567	358.586
408.267	152.146
210	18
220	18
605	434
424.508	572.047
137	321.5
187	325.5
573	438
14.5	359.5
549	442
342.407	516.026
569	444
640.626	557.318
476.471	217.965
290.732	659.219
552.971	320.192
146	25
307	440.5
616.72	82.8249
664	18
407	440.5
350.08	464.547
300.239	322.178
214	25
204	25
376.789	316.455
160.016	326.948
111	24
567	325
398.967	466.932
412.798	262.321
321.224	201.272
13.593	320.747
242	443.5
488	25
464	25
583	329
194	24
563	331
693	334
169	413.5
369.396	318.363
597.644	28.4937
46	25.5
279.968	375.358
465	418.5
497	414.5
318.743	504.677
272.864	535.827
607	349
356.757	245.39
600	20
224.881	259.221
625	356
205.493	444.792
611	359
587	359
671	357
617	360
406	397.5
419	400.5
393.244	192.448
251.829	92.2894
469.5	391
653.424	266.344
36	23
389	390.5
189.073	372.591
11	24
697.5	88
101	23
346.741	454.293
131.161	142.607
597.161	541.139
364.14	571.323
552.971	257.651
637	374
672.983	411.227
72	23
525	378
78	28.5
534	513
492	511.5
393.5	511
587	518
691	526
682	525
557	524
436.5	504
303.577	263.752
106.248	692.059
611	526
635	526
563.354	299.667
604	531
393.721	387.282
359.142	255.644
601.5	126
140.054	401.81
285	498.5
494.776	677.088
418.325	447.184
227.5	508.5
702	529
536	535
562.63	417.264
376	503.5
556	539
572	539
30.667	538.241
536	543
653	540
618	549
664	551
647	546
625	552
269.5	491
702	561
362.5	494
41	503.5
522	557
274.5	494
684	555
434.5	490
473.371	429.253
361.05	323.132
531.48	16.1786
643	566
140.938	294.277
324.802	314.309
68	29
256.598	357.234
376	28
630	569
107	503.5
526	569
440.938	453.101
573	572
122	29
566	577
619	582
512.404	240.265
371.781	227.743
589	580
327.186	358.903
145.849	482.461
593.5	138
693	580
349.5	471
674	581
566	585
234	27
549	588
38.5	451.5
603	590
435.6	253.6
487.5	473
30	29.5
692	587
518	593
526	593
49	459.5
444	467.5
563	598
257.552	481.956
683	598
459.539	480.287
472	27
467.409	235.374
595	606
680	607
307.631	77.7425
632	34
228.458	243.72
584	34
537	608
333.148	104.69
576	607
632.174	192.695
689.5	146
116.614	270.668
647	618
237	453.5
313.355	164.07
28.9767	545.003
177.723	490.913
224	26
523	622
521.5	148
55	27
3.5	29
640	623
32	471.5
674	629
323.09	684.815
228	459.5
299.5	449
331.479	356.519
693	636
21.5	567
40	583
285	629
490	643
348.887	170.986
120	607
645	450
231	627
363	633
430	643
240	623
409.221	476.471
336	631
356.896	553.213
262	635
436	631
88.5	611
192.5	613
228	34.5
580.982	499.606
537.034	155.025
407	633
279	641
238	615
280	36
517	454
164	623
510	627
114	33
435.6	241.6
168	631
688	455.5
585	460
694	460.5
313	621
41	34
46.7409	264.229
442	619
109.87	441.411
36	607
607	461
262	627
382.512	236.328
74.6149	450.104
452	607
242	33
515	463
234	591
445	605
468	34
653	466
290	595
352	599
206.042	127.107
495	609
535	465
142	583
49.5	35
599	465
490	603
414	611
117	639
473	605
159.372	354.24
585	468
429.5	598
290	603
534.619	262.722
338	603
290	611
123	631
319	609
367.965	423.53
648	27.5
250	34
224	607
402	587
141	595
238	607
247	611
51	639
32.5	631
489	589
423	593
198	607
365.83	497.674
211	611
105.5	627
664.434	113.737
417	581
367	593
352	33
161.5	609
424	32
344	33
459.5	586
66	623
527	477
373.5	590
229	595
165	603
346	587
387	585
310.016	253.498
632.657	314.88
57	631
472	575
644.731	200.18
681	480
313	573
361.527	307.87
386	563
699	487
210	31
261	573
106	535
239	547
641	484
326	571
313	549
445	557
472	559
262	547
270	547
297	549
425	557
112	527
451	561
402.544	430.207
328	31
66	519
259	553
148	567
210	575
104	30
172	575
487	553
432	31
331	561
106.836	191.495
474	547
250.5	565
678.054	357.379
382	555
149	515
299	529
14	33
179	515
304.5	536
222	527
351	529
172	30
412	543
254	519
505.5	534
124	567
234	519
252.067	140.223
121.383	251.113
208	519
97	567
106	567
74	575
67.5	547
452	527
217.965	299.046
484.876	358.828
249.924	700.994
368	30
251	539
231	539
149.5	537
117.5	547
97	551
198	535
397.298	41.0175
19	591
392.767	365.581
298.6	233.4
9	685
254.753	533.17
138	43
162	43
224.642	303.1
8	693
276	43
488.74	339.751
318.363	292.369
449.4	30.6
27	653
245.094	494.535
288	41
296	41
59	37
186	685
195.549	339.587
321.701	473.132
111	677
204	39
361	695
359.38	407.314
9	43
322.894	366.534
184	39
417	695
588.226	409.295
361.5	704
500.089	168.306
243	681
77	38
145.4	591.4
202.703	237.997
410	689
129.671	626.137
175.994	311.447
377.266	179.809
491	683
35	38
276.244	506.126
272	693
192	701
175	649
235	657
284	661
208	653
42	685
170	645
461	671
508	669
260	669
328	38
408	661
286	673
37	693
182	653
18	40.5
44	39.5
393	655
42.5	701
93	38.5
479	659
48.053	557.318
485	655
194	38
102	39
221.781	282.83
430	657
516.267	310.775
32	701
278.266	417.531
85	39
257	655
198.5	663
464	645
505	647
310	657
46	49
586	647
669	650
372.019	364.865
544.5	154
517	650
541	650
650	647
581.5	649.5
535	652
242	51
664.5	156
668	657
362.242	486.248
364	51
332	51
547	664
369.452	548.866
667	664
522	671
335.294	301.193
480.53	469.663
675	672
57	51.5
137.123	334.817
658.012	263.929
29.5	46
156.474	533.412
354.134	292.846
534	691
384	50
392	50
180.863	584.121
170	50
47.3285	421.127
640	701
458.824	304.054
146	50
314.786	449.046
111.129	91.8125
598.126	316.57
674	703
209.142	194.356
208	47
428	48
63	45
496.467	423.542
72	46
81	46
90	46
140.223	164.309
452	47
226	48
488	47
380.604	306.201
250	48
180	48
258.029	367.488
38.877	481.737
120	48
260	46
99	47
108	47
10	50
238	46
621.6	535.4
504	45
475.04	285.453
417.568	223.45
188	46
333.866	393.173
522.063	418.954
240.143	235.612
94.1972	313.355
134	60
428.061	407.075
299.762	365.342
699.545	630.484
186.01	263.991
118.321	424.508
242	60
297.616	272.576
76.5501	97.7743
380	58
61	59.5
513.611	474.734
458.585	375.358
184.485	349.652
31	54
250	57
228	57
319.555	257.79
205.803	318.601
72	59.5
202	58
50	60
394.6	155.4
4	55.5
700.028	106.006
528.5	280
251.113	216.534
634.347	257.892
575.428	9.90036
348	56
176	55
327.663	419.953
335.4	183.6
492	56
217.25	464.786
62.0583	373.074
458.073	687.471
316	55
222.735	246.821
127	53
614.5	297
356	54
284.022	238.712
162.994	391.909
24.6302	561.664
265.422	308.347
220	53
365.342	428.299
276.391	486.725
560	72
324	53
84	55
115	55
8.45152	536.068
401.59	441.415
96	55
210	54
479.333	396.582
45	67
48.5359	482.703
300	73
374.881	201.51
278.6	19.4
273.291	267.329
443.562	252.305
19	66
55	67
210	71
374	73.5
648	54
169.03	702.925
248	74
432	72
484.393	199.215
172	74
472	71
344	72
74	68
320	69
460	70
661.634	282.522
418	68.5
256	70
275.437	260.891
62	74
10.5	62
51	74
382.751	462.401
293.561	262.321
402.293	526.892
596.919	365.83
187.679	233.704
421.383	416.614
200	69
678.054	370.901
280	64
3.5	68
636.5	237
12	72
376	66
234	63
122	62
250.398	265.183
628.552	374.523
148	65
510.6	211.4
532.5	241
504	63.5
102	61
404	63
146.9	324.563
73.1661	483.669
166	66
398.013	277.107
488	63
496	63
250	64
83	64
296.185	342.926
288	62.5
428.299	454.531
300	259.221
621.308	574.462
35	64
344.833	421.86
27	68
276	89
592.331	484.152
482.461	318.985
372	89
156	88
182.07	464.592
176	88
230	87
111	84
512	93
520	93
370.112	326.709
498.4	85.6
11	81
110.413	61.0493
341.733	258.506
422.576	362.719
588.5	398
74	89
522.787	441.411
97.7743	14.3084
29	77
101.901	476.666
409.698	413.752
491.879	160.096
250.636	435.93
20	76
270.668	366.773
290.974	624.447
94	88
238	85
556	99.5
328.617	336.248
18.8348	639.901
406.121	382.035
44	76
125	77
105	77
81	75
168	81
11.5	89
513.611	386.597
432	80
518.5	425
380	80
224	81
516.267	442.135
159.062	259.937
631.5	432.5
78	82
504	77
388	77
20	86
27.5	84
108.744	298.569
117.091	77.504
39	82
240	77
177.4	504.6
326	75.5
625.171	336.371
492	107
359.548	454.597
99	103
469.078	466.694
526.892	325.746
284	107
65	103
18	95
464.07	446.9
108	101
392	105
371.542	96.3435
257.79	321.94
53	102
9	99
294.992	366.058
54.3312	462.178
113	107
340	102
72	106
343.641	488.156
189.073	388.529
44	105
123	106
445.469	345.31
480	101
90	104
343.641	380.366
439.269	479.81
364	100
160	102
224	103
34	106
152	102
132	102
472	100
304	101
210.096	450.239
582.672	656.321
608	83
581.223	18.3519
54	92
478.617	428.538
159	95.5
334	97.5
134	96
389.977	533.895
584	84
401.352	230.366
688	84
182	96
521.097	465.317
328.4	628.4
436	96
87	91
119	92
294.992	289.746
452.036	511.679
198	99
637.4	27.4
140	91
7	107
287.6	383.705
304	93
115	99
213	92.5
71	98
28	102
151.669	221.304
190	92
46	96
374.643	331.717
268	91
36	98
260	92
102	95
312	92
590.158	315.846
251.59	382.751
49.0188	668.153
576	124
15	113
125	119
190	120
32	117
318.601	405.644
206	120
345.787	459.301
696	125
380	123
683.366	665.98
303.53	493.569
572.5	532
28.3784	39.5867
170	122
230	123
402.067	367.965
103	116
222	122
630.5	538
148	123
376.073	407.552
82	117
50	121
99	123
264	118
57.9533	481.012
25	111
496	119
170	116
536.5	552
90	122
144	117
444	118
316	119
110	122
394.674	374.643
589	554.5
40	121
682.5	566
459.763	507.574
272	116
118	121
58	123
150	317.409
148.988	379.594
66	121
418.045	333.148
236	118
638.694	351.583
189	112.5
38.3941	402.051
566.4	143.6
294.754	416.376
242	113
354.134	355.088
156	112
59	108
673.5	591
648	140
252	112
67	111
380	115
302	115.5
673.707	681.434
528	140
633	598.5
222.154	630.001
23	120
465.978	224.166
106	109
463.832	461.686
392.528	470.271
655.838	113.492
553.213	171.445
243.243	437.361
111	115
20.2703	321.94
51.675	467.249
434	110.5
606.5	618
600	146
320.032	462.878
470.509	310.97
50	112
120	114
409.221	360.573
216	108
41	113
541.5	627
164	110
622.6	157.6
273.053	243.72
95	112
398.728	69.8729
276	108
202	111
60	115
77	112
276.868	307.154
444.992	100.159
128	111
400.636	108.983
483.427	445.033
584.5	640
283.971	503.469
89	142
460.004	6.51975
688.5	448
432.718	527.617
7	127
52.5	140
106	144
171	145
290.974	516.509
195.5	148.5
390	149
248	146
314	151
289.269	175.278
350	151
242.766	297.616
216	146
286	643.5
314.07	407.552
369.935	530.273
247.026	522.787
59.5	144
308	146
24	128
236	150
46	144
226	150
381.526	500.813
383.705	196.026
592	111
14.6	131.6
297.328	370.403
300	148
665.5	27
172.6	403.4
207.234	388.236
7	136
278	141
435	142.5
91	150
362	141
609	6.5
450	143
38	146
54	148
342	141
406	141
246.582	487.441
605.5	469.5
95.14	598.368
125	148
61	152
187	141
161	141
328	140
438	579.5
35	639.5
261	139.5
284	591.5
638.6	209.6
224.166	387.043
221.781	406.598
124.245	96.105
514.336	304.738
172	128
212	132
250.407	670.568
192.212	538
344.118	242.528
500	134
700.752	45.3968
72	127
1.43084	92.0509
280	575.5
474	133
549.6	332.6
267	577.5
410.4	126.6
276	128
321	129.5
488	132
151	133
568.4	11.4
336	551.5
158	134
397	557.5
349.841	400.398
610.6	19.6
672	118
10	152
306.678	296.423
418.5	546.5
436	130
16	148
206	134
396.344	369.396
212.957	388.951
140	124
132	124
118	136
382	531.5
69	134
696.164	79.4443
496	127
394.674	316.455
545.003	364.14
92	136
284	127
182.194	289.984
613.098	290.974
305.962	392.051
64	128
74.5	547.5
88	130
552.5	504
437.838	103.498
344.118	320.747
538.483	123.634
96	128
440	124
164	127
78	132
104	130
186	127
124	128
642	187.5
3	156
168	178
476	184
232.296	543.312
265.898	426.391
147	179
247	179
121	174
155	181
211	179
37	174
76	170
440	180
510	181
187	183
68	170
394	181
10.6	161.6
132	184
370	181
179	185
261.129	2.86169
141.5	184.5
464	178
343	180.5
453.339	270.191
382	175
417	175.5
332.507	493.086
364	174
462.401	435.93
254	172
407.552	263.275
536	196
311	176.5
479.81	296.9
356	176
76.5	185
398.013	363.673
539.932	426.44
196	176
404	172
58	184
452	172
129	175
684	199
336	170
419.953	484.341
265.898	283.069
189	177
579.533	455.899
226	174
181	163
455	166.5
494	167
316.932	435.215
105	158
289.507	389.905
38	156
183.863	103.021
25	180
317	678.5
260	162
149	167
598	208.5
48.1717	87.5199
428	162
95	156
81	660.5
319.5	691.5
197	167
504	676.5
387.282	300.954
451	160.5
268	158
62	164
584.6	372.4
466	159
474	159
398	161
282	159
271.622	402.306
422	157
346	161
604	213
486.325	687.23
508.5	661.5
256	676.5
197.933	92.0509
582.672	203.32
71	162
596	215
260	154
239	159
247	159
363.657	515.302
640	218
474.563	294.992
172	160
147	159
369	155.5
552	218
460.016	152.623
156	160
81	164
166.693	257.79
656	154
172	212
661	649.5
341.925	634.347
219	213
484	218
504.194	266.827
2	188
625	653.5
88	210
393	215.5
441.415	437.361
140	214
83	204
151	215
75	204
110	206
468.84	304.054
189	215
116	204
480	212
356	214
600	160
38	210
179	217
376	208
630.484	230.123
29	194
668	163
274	207
45.5	212
183	203
281	207.5
224.642	469.078
436	210
220.827	233.704
439.269	317.647
239	203
461	205.5
484	206
676	167
318.245	426.797
596	167
64	212
173	207
274.484	463.593
377.266	191.256
368.204	454.293
189	209
108	212
302	199
39	186
162	196
226	198
414	201
154	196
90	190
391	198.5
461	199.5
73	192
31	216
289.746	296.185
428	200
308	202
624	174
301.193	482.671
544	174
212	202
648	174
656	174
322	195
634.83	416.539
129	201
23.5	214
299.184	535.827
316	198
37.5	194
664	176
233	199
62	198
239	189
193	189
172	186
397.775	320.986
443	190.5
104.5	199
119	200
600	180
466.694	375.12
269	193.5
620	181
246	186
309	193.5
459.301	429.969
157	189
202	192
170.479	607.785
584	182
198.887	320.986
422.814	375.358
54	200
403.975	343.641
69	198
34	202
13.281	525.443
486.325	374.282
169	245
624.5	61
473	251.5
455.724	176.948
182	244
454.293	338.156
484.635	409.295
132.085	693.508
403	248.5
558	254.5
407.314	333.864
348	250
113.5	239
152	248
386	247
492	246
690	263
208.632	619.859
626.137	290.491
645	261.5
98	250
84.6	582.6
582.189	472.319
570	271
422	241
682	275
210	242
459.778	171.701
351.034	485.533
17	220
197	243
254	242
104.4	682.6
27	222
455	236.5
94.6	606.6
156	242
248	240
162	242
176	242
316.693	320.509
148	228
510	235
388	234
606	281
206.995	307.393
460.732	423.291
308.843	521.821
335	234.5
250.875	271.383
240.265	516.026
13	244
654	289
72.5	227
107	224
164.925	350.376
408	230
483.427	341.442
209	235
35.5	224
668	290
56	226
266	229
493	229.5
506	229
144	234
284	230
202	232
330	231
670	297
47	226
389.4	528.6
31	244
648	300
371.384	535.585
221	221
396	226
662	301
130	220
173	219
284	224
290	225
337.441	157.154
343.403	289.746
354	227
145	221
103	232
186	222
704	304
211.765	164.309
233	219
120	232
278	227
550	305
648	308
433.784	377.504
406	221
426	221
233	227
221	227
42	232
29	238
50.5	232
255.167	341.972
227	223
157	227
668	310
470	219
296	222
516	219
60.5	288
24.0859	34.1018
458	310
38	284
194	304
174.5	299
249	302
416	312
407	313
354.611	309.062
487	309
200.6	29.6
7.5	260
187.5	305
300	421.86
120	292
684	221
388.236	408.983
53.6566	334.817
[truncated: 7,473 more rows]

## Sheet: JC_0077
120	742
460	774
363	764
278	762
325	760
477	768
296.5	44
46	726
201.4	512.4
193	746
543	787
562	792
119	726
355	748
577.153	458.714
306.5	753
301.548	311.324
164.686	419.611
188	2.5
113	718
52	734
255	762
125	2.5
266	730
605.352	447.81
28.5	670
177	714
457.962	711.383
22	662
69	766
355	740
390	730
116	766
183	722
338	738
383	716
406	722
297	712
390	722
415	724
17	654
309	720
115	750
218	734
35	774
424	718
404	702
585	49
457	704
228.229	325.612
454.954	246.277
186	678
283	700
204	678
428	694
52	646
363	708
659.119	204.541
16	774
19	2.5
322	706
342.532	576.777
417	688
185	698
112	654
553	50
305	688
39	670
385	680
137	706
105	646
471	684
221.5	700
777	50
279	692
348.547	431.642
292	662
77	694
182.5	648
143.5	652
417	664
331.5	675
614.376	64.2952
270	674
9.5	726
259	676
45	686
480	662
441.5	655
426.378	74.447
407.579	537.673
175	674
70	686
498	650
374	658
236	662
166	670
217	666
118.062	798.614
528	646
514	648
611.368	437.282
776	646
615	659
605	657
538.801	259.061
494.434	322.604
740	666
641	661
173.334	357.571
309.4	465.6
742	676
549	673
289.14	565.121
633.176	201.909
575	675
169.198	360.203
519.249	489.546
624.528	688.447
595	679
11	782
690	680
733.5	165
781	681
632.5	685.5
641	693
527	691
514.361	410.963
769	685
430.514	254.925
49	3
563	695
592	694
573	697
283.124	450.066
546.697	480.898
577.5	168
386.523	327.868
783	699
720	702
552.713	537.297
396.5	49
192.886	350.803
389.907	285.38
675	711
755	711
369.227	193.262
46	790
543	723
774	716
397.6	507.4
520	726
678	732
269.213	486.162
782.07	662.503
538.425	554.217
486.914	415.099
669	729
639	739
728	742
739	743
620	738
705	741
479.018	277.484
506.841	359.075
528	742
109	782
139	778
731	751
159	778
380	798
759	747
555	751
288.5	797
246	782
619	759
311	780
468.49	402.315
714	760
323	780
428	790
234	798
636	770
415	780
283	788
442.5	777
568	774
626	776
718	772
571.889	301.172
478.266	639.944
299.6	409.4
247.405	413.971
420	3.5
212.813	328.996
356.067	526.393
559.5	269
509.473	431.266
404.571	53.7673
769	68
335.764	386.899
190.254	370.355
758.5	296.5
523.009	415.851
629	70.5
415.6	131.6
378.251	203.413
389.531	412.091
609	72
309.82	634.68
636.184	124.078
372.611	418.483
411.715	164.686
537.673	56.7753
125.958	328.62
387.651	302.676
793.5	228
113	4
77.831	502.33
705	56
408.331	404.195
370.355	622.272
499.698	216.949
268.837	456.834
219.957	389.907
433.898	268.085
418.859	312.452
425.251	265.829
323.732	437.658
560	3.5
753	60
534.289	387.651
161.302	467.362
317.4	353.6
336.892	178.598
202	5
392.915	400.059
665.5	388
657.5	384
448	5
629.5	390
673.5	392
765	93.5
665	93
404	5
753	93
324	5
721	94
419.235	447.058
545	97
239.133	345.916
591.5	405
445.554	475.258
346.292	505.337
399.307	420.363
102	5
274.476	339.9
501.202	363.963
289.14	363.211
561	100
9	5
761	102
577	102
689	103
681	104
418.107	385.019
253.797	199.277
466.6	725.4
127.4	544.6
566.625	304.556
741	76.5
308	6
349.299	580.161
616.5	331.5
490.674	434.65
354.563	304.556
307.94	308.316
339.524	271.092
709	78.5
366.971	350.427
285.756	350.051
40.5	6
625	80
593	81
571.5	339
282.372	66.9271
297.412	464.73
108.287	343.66
80	6
172.958	301.548
454.202	377.499
424.5	98
649	84
314.332	414.347
545.569	442.17
451.57	419.235
353.059	421.491
147.766	95.8788
591.5	373
633	89
550.833	339.148
331.628	393.291
456.5	92
184.614	375.619
521	90
448.938	385.395
651.4	455.4
736	526.5
757	125.5
571.4	431.4
402.691	409.459
222	7
276.732	444.802
462.85	172.206
779.5	534
175.966	275.228
685	129
578	556.5
711.383	432.018
412.091	448.938
90	7
662.5	569
69	7
579	133.5
251.917	172.206
689	136
462.098	484.282
366.219	264.325
553	136
777	134
604.224	403.067
664.6	144.4
396.675	785.078
686.5	593
609	142
777	144
571	613.5
705	623.5
573.393	364.339
179.726	260.941
681	152
254.173	381.635
757	151
340.652	256.805
308.692	524.889
500.074	345.54
37	590.5
206.797	323.356
673	110
306	618.5
489	620.5
388	8
412	8
231	634.5
360.579	347.42
307.188	280.116
526.393	136.862
704.239	394.795
142	8.5
254.549	394.043
128	582.5
216.573	496.69
220.709	565.497
84	638.5
496.5	591.5
139	602.5
246.5	596.5
224.845	356.067
402	570.5
467.362	766.654
276.5	134
272.22	504.585
126	526.5
139.87	379.003
375.619	430.514
268.461	389.907
294.028	419.987
382.387	127.462
380	542.5
689	121
277.86	537.673
406.075	307.94
587.5	507
343	512.5
478.5	523.5
342.156	491.426
473.378	359.827
335	528.5
518.873	448.938
482.778	282.372
312.5	182
333.508	280.868
795.5	791
398.179	488.042
174	765.5
59	10
793.5	46
545	190
716.5	794
180	10.5
35	741.5
28	9
288	733.5
383.891	426.002
339.148	415.475
541.057	636.936
749	197
311	739.5
194	10
271.5	714.5
449	719.5
713	202
282.748	410.587
132	10
452.322	295.156
705	204
613	203
497.066	443.674
721	206
517	205
575.273	418.859
603.096	157.166
749	205
581	207
597	207
431.642	317.716
268.085	301.548
574.4	347.6
335.764	425.251
549	211
256	661.5
154	645.5
493	671.5
320.5	160
504.5	158
637	215
605	215
296.284	457.21
246	661.5
269.213	192.886
721.5	645
367.723	329.372
637	155
80.463	291.396
510.225	262.445
241.013	483.906
531	159.5
266.581	374.867
79.711	421.491
458.338	219.957
664	677.5
578.657	474.506
18	11
391.411	345.916
344.412	191.006
10	797.5
709	696.5
400.059	263.949
21	789.5
473.754	271.844
616.5	710
685	171
351.179	447.434
699	734.5
338.5	195
525	177
576	10
440	11
451.57	590.688
452.5	194
557	179
360.579	333.508
496	11
641.448	378.627
128.5	783.5
201.909	311.324
561	764.5
352.5	186
549	768.5
778	767.5
256.805	324.108
383.139	586.928
633	252
438.41	297.788
299.668	380.883
753	252
438.034	384.643
110	14
215.821	206.421
597	258
721	260
107.535	206.421
697	256
523	259
729	256
713	264
729	264
539.177	149.646
575	265
380	14
673	272
504	14
577	272
361.331	432.77
641	276
553	276
368.099	276.732
657.5	66
288.388	294.028
484.4	633.6
650.4	489.6
685	282
123	13
581	286
362.6	520.4
394.419	372.235
399.683	350.051
316.964	469.242
417.731	341.028
430.138	394.043
218.829	175.966
635	295
539.929	418.483
727	297
490.298	527.145
48	13
767	301
391.787	332.004
426.002	290.644
649	308
417.355	288.764
485.4	724.4
183.11	219.957
571	311
535	220.5
114	291.5
276.732	365.467
6	15
704	13
97.5	285.5
36	16
624	13
105	287.5
372	17
274	301.5
301.5	303
653	227
246	307.5
219.957	411.715
391.787	533.913
382.387	395.171
324	16
562.113	418.859
601.5	55
387	296.5
224.845	363.211
277	294.5
474.882	289.892
735.446	413.595
488	16
411.5	285
386.899	502.706
579	231.5
91	17
50	307.5
205.5	268.5
283.124	427.13
541	237
697	236
197	265.5
101	15
729	238
457.586	299.292
192.134	197.773
446	261.5
779	247.5
432.77	103.775
438	257.5
294.5	262
374.491	547.073
610.616	674.159
273	262.5
713	246
386.899	216.573
204	15
244	15
123.326	413.971
549	251
605	251
432.018	374.491
238	363.5
459	372.5
388.027	185.742
336	21.5
335.388	220.709
775	393
509.097	414.723
695	389
741	390
528	391.5
26	19
492.5	368
607.984	469.994
627.16	224.093
300	21
475.634	398.555
450.818	513.609
645	394
618.136	294.028
150	347.5
45.4954	354.563
491.5	357
703	401
615	405
673	408
278.236	351.179
62.4152	465.482
537	408
159	357.5
235	357.5
721.159	276.732
549	410
348	351.5
520.753	389.155
463.226	419.235
290	353.5
785	420
267.333	226.725
422.995	325.988
140	19
385.395	538.801
557	426
444	331.5
552.337	516.617
523	431
221	321.5
194	18
55	19
296.5	328
437.5	323
683	435
235	329.5
494.81	308.692
302.5	318
363.587	559.105
596	445.5
61.2872	235.373
507.969	388.403
613	314
517.369	275.228
244	25
565	318
671	321
237.629	491.05
97	24
107	24
389.5	435
5	383.5
210.5	442.5
445.554	453.45
567	325
297.036	364.339
536.636	2.90909
693	330
85	24
587.304	663.255
727	333
14	22
601	336
148	24
257	426.5
535	337
528	19
773	334
671	341
300.796	346.292
743	341
664	19.5
358.4	25.4
651	343
463.5	413
376	24
554.593	362.459
793	348
569	352
560	20
160	23
761	352
555	355
616	20
218.5	398.5
160	407.5
82	383.5
447.058	634.68
460	23
119	22
593	360
449.69	366.219
131.222	120.694
19.5517	173.71
776	21
361.707	131.222
631	369
201	381.5
184	22
545	372
551	373
586.928	537.673
506.841	383.515
4	25
719	377
477.138	307.94
771	375
589	378
729	520
424.123	338.02
578	517
658	525
768	30
796	515
224	29
772	539
428.258	477.514
355.691	379.755
747	542
754	541
470	497.5
194	507.5
718	553
449	494.5
591	546
379.003	311.7
209.805	177.846
531	550
585	552
638	553
776	559
277	490.5
561	552
758	561
458.5	490
561.5	132
390.283	210.933
786	573
692	563
491.802	455.706
575	570
664	575
81.9669	582.416
644	571
777	568
759	570
624.152	394.419
175.214	391.411
582	585
700	579
343	472.5
34	26
419.611	22.1837
656	33
461.5	471
615	594
568	591
788	603
614	544.817
403	468.5
214	475.5
75	26
653	596
749	596
472	27
452	27
200.029	244.773
404	27
487.666	376.371
551	610
181	449.5
662	617
634	613
386.899	122.198
736.5	8
347.42	339.524
467.738	394.419
731	622
632	35
528	35
617	624
559	626
310.5	446
466	453.5
391	452.5
785	640
64	27
518	633
436.154	410.587
757	628
641	640
670	641
767	642
100	463.5
24	28
559	642
195	457.5
749	450
401	637
436	639
733	450
247	627
336.892	477.89
43	32
419.6	237.6
773	454
429.386	271.468
757	454
765	454
323	641
248.157	391.035
368	36
693	454
13	31
288	36
352	639
405.421	451.895
344	639
711.007	278.236
189	635
249.285	378.251
421	621
82	32
104	33
667	455
118.5	587
92	32
420.363	697.095
188	36
300	623
114	32
504	615
72	33
609	464
224	591
647.088	373.363
145	579
511	609
275.604	398.931
446	603
742	464.5
256	599
170	32
208	591
185	579
178	33
579	467
397	597
352.5	608
527	469
231	579
33	35
429	589
276	32
749	474
296	32
397	589
298.5	580
334	579
124	623
381	581
200	34
689	472
104	615
184	607
699	475
637	478
233	595
715	475
264	31.5
784	483.5
116	543
242	559
488	575
169	547
420.5	576
691	479
134	551
187	547
351.6	221.6
54	30
235.5	553
285	573
173	555
436.53	403.819
279	577
378.627	304.556
525	490
134	567
64	519
288	551
263	553
413.219	388.779
733	494
119	519
485.034	457.962
276	559
124	30
359.451	156.79
416	551
267	561
785	500
282	531
492	535
631	501
184	527
170	527
482	531
510	531
299	545
515.489	238.381
499	529
437	533
338	539
123.5	563
261.317	386.899
71.5	547
28	591
419.987	305.684
51	575
549	506
3	36
495	521
491.6	231.6
489	517
183	539
557	510
459.5	514
370	523
12.5	599
699.351	508.345
398.555	307.94
199	753
672.5	186
146	43
432	43.5
124	733
746	791
388	43.5
446	761
294	769
2.5	653
413	767
584	789
101	733
214.4	539.4
402	753
707	800
427.13	305.308
41	733
242	773
737	798
202	44
302	745
421	759
41	41.5
78	41
123	717
471.874	348.547
566.4	783.4
533.913	365.091
500.6	230.4
258.5	754
360	43
435.5	748
240	725
257	727
406	737
501	743
460	741
561.737	376.371
306.436	405.323
232	725
10	645
212	725
222	725
450	737
416	741
232	717
525.641	338.772
449	727
332.38	400.811
99	765
431	731
262.069	400.059
696.5	200
100	43
90	749
250	42
100	757
480	41
302	721
712	48.5
164	741
125	749
344	725
238	733
332	41
32	645
136.5	679
318	697
451.194	581.288
483	707
122	38
656	49
357.195	488.794
498	705
346	697
328.996	314.708
507.969	396.299
39	653
160	693
293	703
118	661
74	677
231	681
35.5	661
250	709
62	38
688	50
141	697
124	653
257	687
323	691
507	683
720	51
113.175	734.319
496	38
115	709
230	653
106	709
6	773
50.5	39
302	665
263	667
484	669
324.484	356.443
348.923	492.178
306	673
30	733
445	663
456.082	269.213
89	40
401	663
11	41
508	661
355.691	632.8
330	649
93	685
144	661
195	673
318.468	397.427
360	645
102	693
349	647
437	647
274	657
480	645
345	655
186	669
464	52.5
645	650
8.27189	174.462
145.134	191.382
479.394	379.755
514	655
547	656
656	653
623	660
348.5	3
432	52
198	51
388	52
188	52
632	661
709	666
471.498	318.844
564	665
615.88	641.824
646	675
770	663
593	670
487.666	471.498
360.579	300.796
20	47
792.5	158
104	49
584	677
146	52.5
653	682
514.5	161.5
244.6	267.4
476.01	427.13
443.298	388.779
583.544	330.124
781	690
568.881	271.468
298.54	593.696
115	52
718	691
352	49
265.453	285.38
738	695
595.576	514.737
680	40
605	706
594	703
11	51
775	724
560.233	227.477
762	719
620	729
346.292	273.724
323.732	265.453
472	47
717.6	724.6
574	731
528.5	732.5
770	743
70	45
158	48
324	47
722	735
640	42
59	47
749	746
536	749
123	48
546	751
370	793
260	46
542.561	704.615
536	43
517	754
82	48
165	785
648.216	543.313
736	43
575	756
200	781
503	795
645	754
665	766
352	781
769	774
257	783
590	771
228.6	787.4
278.236	318.468
160.895	202.579
294.5	786
279.74	403.443
491	779
768	765
424	781
296	60
33	57
572.5	253
599.336	425.626
254.925	417.731
207.173	561.361
302.3	332.004
23	55
184	60
87	57
380	58
392.539	304.932
456	58
108	59
374.115	489.922
648	66
344	56
651.6	58.6552
512	67
792	68
386.899	472.25
65	54.5
544	68
136.862	520.001
4	57
318.468	524.889
41	55
123	56
519.625	511.729
673	4
528	73
260.189	69.5591
500	53
53	56
250	72
238	72
362.083	372.987
27	64
440	72
448.186	338.02
272.596	346.292
537.673	423.747
398.555	228.605
436.154	378.251
550.457	366.971
180	67
203	67.5
312	69
515.113	318.844
455.706	530.529
16	61
159.798	348.923
416.979	540.305
406.827	386.523
610.992	511.353
356	68
328.996	347.42
146	63
640	57
392	66
738.078	261.317
476	65
31	73
386.899	322.604
214	66
672	58
252	65
162	66
209.053	343.66
221.837	383.515
632	59
70	64
104	66
275.604	709.503
20	70
147.39	557.601
115	65
9	68
629.792	423.371
48	66
151.902	327.116
438.034	538.801
464	61
38	66
503.457	340.652
59	64
384	90
35	83
554.593	581.664
448	90
14	79
53	83
308	90
25.6	780.4
144	89
125	84
232	90
25	80
199	90.5
104	83
93	84
339.148	522.633
320.724	302.676
284	85
488	86
328	85
300.42	359.075
160	83
399.307	335.388
216	83
192	83
170	84
536	97
768.5	400
626.5	403
400	84
134	85
182	85
42	89
564.369	481.274
74	88
19	89
380	81
568.505	292.148
390	82.5
606.856	356.067
55.5	75
336	82
44	77
266.957	500.826
667.015	196.269
471.874	457.21
497.818	431.266
536.169	283.5
120	75
98	75
344.412	538.425
110	75
747.478	548.577
532.033	259.061
188	75
64	81
130	75
227.101	398.931
552	104
482.026	489.922
530.5	435
633	6
198	75
220	75
208	75
409.083	409.459
522.6	224.6
276.732	411.715
460	75
480	75
7	87
296	76
525.5	445.5
557.977	544.441
664	75
13.5	97
285.38	243.645
282.372	658.367
25	98
99	102
292	107
526.588	607.941
720	77
752	77
556.473	525.265
760.5	324
315.836	462.098
563.993	582.792
210	107
90	101
356	105
711.383	371.107
152	107
322.98	425.251
184	100
372	102
332	102
64	106
276	102
74	106
480	102
86	107
564	79.5
384.643	389.531
170	101
328.996	697.095
268	103
238.381	370.731
41	106
472	101
500.45	357.571
580	81.5
215.821	278.612
52.5	107
132	103
30	91
660	83.5
535.793	316.212
8	104
19	106
413.219	413.219
98	93
138	96
52	91
30	106
111	92
373.363	306.436
310.572	389.155
109.4	700.4
87	92
736	86
423.371	224.093
702.5	361
186.118	300.044
600	87
412	94
292.9	347.044
79	98
476	94
694.5	365
260	94
792	87
177.094	318.844
168	92
36	97
236.501	315.836
368	94
58	99
175.966	288.388
360	91
128	94
46	99
401.939	512.105
199.653	477.89
512	90
432.018	447.058
69	97
25	115
442.546	303.052
617	518.5
438	122.5
614	609.112
102	117
210	123
13.5	114
215.821	307.188
91	117
504	120
672	127
223	122.5
63	121
444.05	401.939
768	128
667.391	539.553
632	559.5
394.795	392.539
644	131
182.358	396.675
572.641	503.457
483.906	333.884
42	122
608	134
536	134
53	122
313.204	407.579
468	116
376.747	485.41
412	115
591.5	585
325.236	488.042
393.667	262.069
254	112
96	110
360	115
537.297	733.191
768	138
545.6	398.6
352	112
206	115
616	142
720	144
682	143.5
353.811	335.764
310	113.5
428	112
234	114
470.746	279.74
106.407	99.6387
190	108
414.723	436.154
300.42	415.099
761	8
70	115
595	620.5
408	110
644	147
81	115
446.682	482.778
47	114
444	109
35	115
442.17	168.07
400	108
57	114
43	583.5
275	633.5
9	130
46	140
27	134
36	140
408	150
17	136
152	148
164.5	147.5
664	110
43	599.5
190	150
316.964	475.258
135.734	342.156
576.025	450.818
124.078	102.271
604.6	454.954
370	145
344	148
696	111
270	147
131	151
116.934	536.169
480	146
182	152
768	110
396	146
298.164	472.25
147	137
302	141
500	144
19	126
490	143
165	137
284	142
592	113
224	138
353	143.5
248	583.5
336	144
214	138
428	142
502.706	310.572
260	144
111	150
489.5	596.5
446	139
216.573	482.402
528	114
354	137
341.028	210.557
608	115
193	141
400.811	442.922
29	124
365	589.5
175	143
136	144
259.437	185.366
451.194	426.754
426	135
471.122	437.282
286	133
576.401	327.492
486	135
165	129
106	126
228	130
249	129
216	130
156	132
237	129
400	134
13.5	146
768.5	492
391.411	429.386
232	136
479	561.5
258	129
177	133
408.707	415.851
370.4	127.6
462	131
600	119
587.304	436.154
30	146
440	130
86	125
132	136
88	134
456	127
278	126.5
309.444	459.466
200	124
347.796	251.541
111	134
78	136
336	127
518.121	281.996
161	523.5
422	125.5
69	130
305	517.5
199	531.5
506.841	540.681
245	531.5
622.272	365.467
248.6	443.4
572.5	510
400	519.5
346	183
163	179
596.5	777
616	186
4	158
244.021	237.629
322	185
607.984	279.74
24	166
102	174
406	183
640	188
63	170
125	174
228	178
614.752	495.938
422	183
462.85	187.622
268	178
208	184
740	191
448	180
129	183
192	182
704	194
482.778	314.708
183	185
358	181
182.734	486.538
657	11
41	176
508	178
15	156
202	172
178	170
616	196
757.6	201.4
472	176
452.698	41.3595
210	170
235.373	426.002
158	172
366	177
127	764.5
418.483	404.947
89	184
473.378	517.369
588.432	442.546
245	177
532	199
480	172
39	184
142	176
680	202
332.756	274.852
314	173
390	171
206	164
180	162
472	168
544	204
152	164
117	158
672.279	334.636
86	676.5
410.5	697.5
126	158
96	158
304.18	399.683
306	169
37	156
106	158
536	206
277.86	473.754
185	167
310	680.5
696	208
274	163
464	164
131	167
296	164
12	764.5
456	160
582.416	321.1
141	153
256	158
206	156
784	214
440	160
407.203	480.522
336	160
532	213
408	158
121	166
84	168
448	156
77	162
464	156
480	156
67	162
45.5	166
197	157
569.5	3
313	155.5
344	156
772	215
129	672.5
392	154
296	156
45	204
90	208
767.5	652
564.6	390.4
295.156	369.979
350	215
79	208
716	153
35	204
581.5	650
736	156
776	154
69	210
313.956	383.515
54	204
414	213
226	218
119	206
147	215
175.214	310.572
282	213
548	159
620	159
585	9
177	217
485.034	551.585
86	216
670	162.5
440	210
730.5	679
648.5	39
372	210
51	212
67	218
173	205
76	218
117	214
129	207
597.6	163.4
108	214
664.5	709
674	702.5
366.219	270.341
746	702.5
654	170.5
97	192
302	199
515.5	712
736	716.5
306.812	533.537
216	198
58	188
330	199
624	172
5	210
730	726.5
106	190
87	194
468	200
142	198
696	172
732	175
32.5	190
485	197.5
207	201
620.392	531.657
134.5	199.5
225	201
450.066	325.988
656.5	741
405.699	443.674
388.027	440.666
93	200
149.646	370.731
632	178
576	178
724	179
83	200
640	178
400	194
16	208
270.717	471.122
788.086	435.778
260	192
175	189
199	187
292	194
430	191
356.819	454.954
223	193
696.5	765
268.837	524.137
338	187
113	198
689.5	766
26	206
395.923	288.388
368	186
575.273	306.812
325	790.5
183	193
233.869	383.139
654	770.5
608	772.5
342	249
235.749	433.522
507	250.5
87	240
438	251
275.228	459.09
68	242
165	247
423.747	369.227
156	246
607.984	409.835
355	250.5
556	255
430	249
762	259
295.6	686.6
185	249
216	250
255	251
615	256.5
336	244
270	245
770	263
96.5	239
570.385	359.451
231	249
347.044	294.028
124	236
398	245
457.21	407.955
149	251
364	246
261	239.5
292	240
534	265
762	267
189.5	236.5
590	265
772	270
84	248
153	237
18	224
28	224
466	241
66	250
712	272
75	250
449	241.5
5	234
432.394	348.172
482	239
746	275
112	246
632	276
704.5	64
319.972	538.049
728	280
93.5	247
563	278.5
8	226
131	243
720	284
19	248
556.473	295.532
290	233
646	281
528	284
93.5	223
712	288
219	229
37	222
328	234
259.437	537.673
113	222
158	232
766	293
331.252	353.435
123	222
29	246
430	231
382	231
8.5	250
204	232
229	233
786	291
486.914	246.653
526	297
718	301
694	301
260	224
614	301
91	232
218	222
133	221
710	305
209	219
70	234
368	226
154.91	27.0717
417.355	245.525
301.172	296.284
465.482	460.594
321.1	244.773
153	223
65	228
211	227
436.154	342.908
658	307
320	222
109	228
282	221
119.5	229
357.4	576.6
44	284
552.713	574.145
323	309
684.311	443.674
660	219
202	304
66	296
682	221.5
6	260
193.5	301
42	292
472	304
168	308
760.5	54
10	276
134	308
451.57	446.682
435	305
87	288
210	308
626.784	488.042
211	286
59	304
221	286
480	296
712	228
341	291
600	230
116	308
26	256
33	304
153	290
60	312
381	283
316	284
475	285
130	292
294	286
333	287
235.749	509.849
720	234
171	294
553.089	345.916
295.6	307.6
495	281
425	283
513.233	451.57
503.081	134.982
596	237
83	256
640	236
237	270
305	275
360	280
15	300
138.5	271
436	276
101	260
649	14
702.359	427.13
333	267
224.845	538.801
303	265
448	272
156	276
289	267
560	242
275	269
102	252
230	276
467	265
183	278
6	284
93	254
326	270
297	271
140	280
492	264
237.629	106.031
600	244
299	257
104	280
288	260
379	257
544	246
225	253
62	268
86	280
452	256
201	253
234.621	391.035
176	254
[truncated: 7,038 more rows]

## Sheet: JC_0200
329.37	591.79
480	774
138.6	519.6
609	781
605.4	298.4
153	754
183	754
284	774
173	754
425	752
715.915	288.321
480.5	757
242	774
420	758
220.4	759.6
10	710
472	750
289.5	759
761	46
333.279	403.16
327.904	195.96
81	766
665.5	196
502	738
443	740
414	730
293.5	735
317	736
306.575	348.622
445.675	624.532
179.345	302.004
8	662
545.366	355.758
296	718
216	742
448.5	41
2	702
634.4	80.4
507	716
44	774
345	720
489	712
410.49	135.853
383	700
287.5	699
158.821	613.292
428	710
344	710
312.755	425.639
312	702
22.5	774
354	706
155.889	312.266
457	696
337	704
305	680
568.822	397.785
105	654
135	698
240	702
279	684
68	654
530.705	494.055
139	706
173.5	652
75	694
308.893	325.115
699.5	211.5
74	702
245	650
339	676
117.772	195.96
181.6	619.6
44.5	686
646.034	464.734
126	694
114.5	690
297	648
458	658
467	660
263	652
626.4	88.4
185	674
386	650
295.162	160.287
352.338	194.006
312	3
452.028	263.398
77.7	454.96
679	667
731	663
561	669
131.943	467.177
670.956	255.579
707	671
647	683
550	684
668	690
665.581	16.6151
677.5	165
649	693
601	693
384.102	535.104
216.485	663.137
240.43	203.29
219.417	446.164
770.5	695.5
41	3
529	40
733	705
575	715
37	782
580	722
298.583	252.158
544.388	496.009
19	3
563.447	359.668
443.721	469.621
198.892	611.826
556.605	195.472
554.162	38.117
747	719
631	723
583.971	355.27
472.553	249.715
632.351	452.028
607	731
495.521	406.092
780	730
548	738
190.412	481.941
693.6	715.6
625	741
467.666	335.722
601	741
531	743
314.221	248.738
310.384	100.49
734	748
582	748
665.092	572.243
406.849	452.685
479.883	395.83
559.537	388.989
245.317	415.377
674	760
711	763
538.524	322.528
614	772
649	773
311.289	451.051
720	774
479.394	363.577
177.879	534.126
266.4	408.6
340.121	140.74
487.213	244.34
423.196	428.083
620.134	503.339
346.6	398.4
180.323	461.802
291.6	143.6
640.17	695.879
408.536	127.545
28.8321	118.749
721	63
5.6	444.6
341.669	382.391
626.975	500.896
681	64
53.266	363.089
471.575	497.964
368.953	511.647
602.541	571.266
340.5	55
328.6	436.4
271.217	534.126
518.977	343.541
376.283	522.398
58.6415	368.953
769.181	758.919
577	72
359.6	131.6
725.5	302
349.406	501.385
625	73
343.053	425.639
776.022	80.1434
169.083	530.705
414.888	150.513
481.349	592.279
488.4	338.6
341.098	568.334
550.253	424.662
567.845	470.109
192	4
403.649	492.588
184.232	455.449
387.522	346.473
508.5	70
483.304	447.63
593.745	272.194
532.171	201.824
356.736	301.515
600.587	221.86
373.121	431.39
468.5	69
436.5	69
431.015	444.209
580.551	314.221
479.394	274.638
410.979	474.996
260.955	412.445
59	4
386.4	316.6
616.713	289.298
461.313	515.556
593	57
246.294	220.394
324.483	426.617
273.66	72.3245
333.279	730.575
145.138	611.337
595.7	401.694
212.087	425.639
537	58.5
403.249	403.911
421.73	361.134
348.917	302.492
622.088	487.702
382.147	597.654
282.456	457.404
234.566	153.445
318.13	475.973
641	60
714.449	405.604
703.698	372.373
158.332	368.464
468.5	90
33.7189	367.975
469.132	625.02
554.162	452.517
339.143	285.877
290.353	315.183
430.526	497.964
697.5	400
12.7057	209.643
233.589	419.287
747.19	683.662
697	97
213.064	528.751
106.532	400.717
344.03	419.287
589.5	406
526.307	506.76
734.5	408.5
521.421	305.913
565.402	444.209
357.224	263.398
631.373	514.579
341.098	152.957
505.294	461.802
316.664	443.721
228	4.5
641	100
195.472	526.796
279.524	251.67
555.628	476.951
723.5	423
482.326	424.662
437.856	511.158
712.005	8.79622
593	104
651.898	484.77
349.406	521.909
438.834	545.366
670.5	444.5
417.332	505.294
294.185	296.139
110.441	333.279
41.5377	232.123
523.375	357.224
359.179	284.9
220	6
315.198	535.592
6.35283	129.011
402.4	567.4
273.172	492.588
543.411	459.358
729	77
579.5	323
456.426	359.179
160.287	729.598
697	78
565.402	270.24
391.921	34.2075
361.622	428.572
640.17	353.804
101	6
359.6	767.4
747.5	339
300.6	657.4
479.895	499.421
47.4019	108.975
271.706	609.383
435.413	30.7868
594.234	252.647
282.945	508.715
647.5	614.27
693.5	366
733.507	580.062
389.477	535.104
487.702	326.438
656	5
769	87
233.579	772.895
732.041	218.44
777	89
564.424	430.038
211.109	446.653
559.049	322.528
336.041	304.589
367.975	480.371
705	90
535.5	514
186.187	342.075
381.17	171.526
483.304	692.947
516	522.5
592	526.5
669.49	125.102
202	7
356.5	123
257.045	111.907
672.911	7.81886
630.5	529
717.5	532
537.5	536
539.502	14.1717
722	540.5
568.5	543
618.668	430.038
112.885	542.434
212.087	414.4
686.5	561
204.757	195.472
319.596	649.454
564.424	547.809
708.5	563
706.5	573
693	135
567	577.5
10	7
605	137
750.6	403.6
597.654	260.466
538	588.5
414.4	197.915
388.5	114
451.74	362.904
108.975	221.372
237.009	196.938
740.5	603
145.579	221.895
621	145
480.371	328.881
775.045	95.2924
709	145
396.319	460.336
659.717	378.238
780.5	619
450.562	557.583
779	637.5
706.141	394.853
488.679	372.373
637	151
712.5	639
384.102	676.82
724.711	289.298
457.404	570.777
366.509	607.428
677.5	446
300.538	672.911
0.488679	311.289
225	618.5
388.5	461.802
271.217	472.553
689	110
753.543	317.641
69.3924	117.772
368	8
125.5	586.5
410.49	511.158
237.987	176.902
388.989	499.919
384.102	568.822
438.834	371.396
177.39	400.717
286.855	470.109
404	606.5
567.4	353.4
512.624	726.666
48	8
91	8.5
143	586.5
342	610.5
91.383	725.2
90	638.5
464	590.5
39	630.5
418.309	418.798
165	602.5
195.472	246.294
85	8
644.6	360.6
239.941	541.945
81	614.5
601.5	476
227.5	600.5
761.5	476
497	580.5
299.5	132.5
367.975	253.624
674.377	216.485
379.704	374.817
636.749	442.255
45	526.5
290	570.5
466.688	598.632
4	606.5
306.402	525.819
420.264	622.088
325.5	129.5
683.662	511.158
174.947	413.911
470.109	371.396
57	534.5
673.4	699.788
240	566.5
307	560.5
689	119
309	532.5
224.792	781.886
464.734	140.251
566.868	389.477
313.243	413.422
215.507	280.013
296	534.5
475.485	368.953
545	121
155	522.5
640.17	420.753
579.5	503
596.677	395.341
58.6415	135.364
153.5	536.5
217.951	154.423
699.3	148.07
613.292	684.639
223.33	436.317
653.853	507.249
26.3887	545.854
652.387	592.279
16	590.5
676.332	365.043
151	745.5
317	767.5
188.141	594.234
661.671	448.607
662.5	780
317	775.5
665.5	45
439.322	622.577
637.4	73.6
353.257	394.31
721.779	353.804
633	190
773	193
382.636	280.013
305.913	276.104
616	11
513.5	46
681	194
249.226	448.119
668.4	320.6
231	761.5
264.375	209.643
25	9
320	10
203.779	525.819
28	661.5
717	197
591.79	455.449
629	199
25.5	653.5
257	719.5
450.073	415.377
741	201
174.5	735.5
39.0943	10.7509
452	9.5
698.322	262.909
730.086	275.126
254.602	406.092
252.4	9.4
541	205
78	9
156.377	81.6094
426.128	237.498
399.251	63.5283
304.936	428.083
232	709.5
692.458	14.6604
285	679.5
547	209.5
346	689.5
39.583	462.29
448.5	162
171.526	315.687
80.1434	371.396
124	9.5
631.862	417.332
390	673.5
325	663.5
124.613	512.136
540.968	373.351
65.9717	366.509
530.705	259.977
593	216
518.977	493.566
225.5	667.5
442.5	153
424.173	281.968
628.93	373.351
584.6	160.4
517.511	759.407
313.243	271.217
589.836	264.375
420.753	376.772
400.717	462.779
68	12
430.5	215
660.205	539.502
684.639	319.107
379.215	546.832
292.719	493.077
671.934	517.511
442.255	584.46
521.421	543.411
460.5	212
364.182	412.188
311.777	223.326
660.205	390.943
151.49	287.832
539.99	696.368
65.483	549.764
649	164
540.968	529.239
288.035	308.562
386.545	469.621
721	166
166.64	716.403
715.426	259.977
693	696.5
209.155	302.981
694.902	645.545
188	12
319.596	745.236
580.062	275.126
366.509	419.775
513.602	300.538
776.6	174.4
4	12
732.041	454.471
652	721.5
477.928	626.487
639	730.5
268.502	395.634
110.441	347.451
521	174
637	175
300.5	196
469.132	669.49
538	735.5
320.149	328.426
678.4	419.6
409.969	682.625
592	741.5
687.939	185.452
558.071	254.602
155.889	393.387
458.381	366.509
348	11
538	759.5
213.6	319.6
253.624	290.764
529	184
434	777.5
86.9849	345.496
258.5	189
420.264	146.115
375.794	510.67
553.5	61
523.864	255.579
262.5	245
520.932	645.545
292.5	246
539.013	67.4377
113.374	280.99
424.662	316.175
317.641	432.481
731	267
215.996	469.132
382.6	667.6
781	266
288.366	322.798
355.758	417.332
568	15.5
557	274
515	275
767	273
727.643	472.064
58	14.5
605	282
84.5415	430.038
585.437	489.168
703.209	8.79622
549	282
755.009	593.745
775	289
504.805	344.519
375.794	235.543
196.938	564.913
154	13.5
301.278	325.115
478.6	104.6
317.641	542.922
401.205	346.473
597.654	29.3207
500	13
264.6	727.6
403.4	736.4
513.113	675.843
755	303
440	13
457.4	101.4
623	305
427.5	224.5
353.315	477.439
639.192	557.094
703	309
537	308
427.594	325.46
518.4	503.6
362.4	718.4
311.777	458.381
443.721	385.079
132.921	306.402
1.95472	332.79
432.481	505.783
2.4434	281.968
777	226
412	17
48	16.5
426.617	416.843
160.775	518.488
172.504	255.09
653	227
144	17.5
409.024	479.394
415.866	168.594
275.615	145.626
632.351	217.462
504.805	423.685
419.287	309.823
133.409	78.1886
515.4	230.6
539.502	141.717
486.724	525.819
238	291.5
410.979	528.751
87	17
627.953	411.956
321	286.5
361.865	345.973
539.013	426.617
107	15
2.4434	349.406
285	278.5
8	303.5
251.67	317.153
365	278.5
701	241
352.5	268
522.398	262.421
509.692	136.83
128.034	417.332
561.492	662.16
253.624	512.136
37	267.5
134.875	135.364
388	263.5
300.049	208.666
291	260.5
778.954	704.675
127	15.5
553.673	704.675
354.781	636.749
200.847	403.16
762.339	697.834
519.954	381.658
105.555	509.204
506.76	513.602
753.054	93.8264
775.534	235.055
218	15
123.636	362.6
642.124	656.785
555.628	641.636
407.558	307.868
390.943	307.379
713	388
10.7509	734.485
330.5	366
589.347	426.617
444.698	231.145
53.7547	710.539
561.5	94
254.113	232.123
725.688	668.513
13	18
765	398
346.473	439.811
301.026	187.653
97.7358	307.379
661	398
440	355.5
66.4	204.6
236.032	183.255
133.898	341.098
406	353.5
330	353.5
729	412
372	20
665.5	99
381.658	80.1434
452	347.5
396.807	280.502
238	19
414.4	33.7189
440.788	273.66
782.375	569.8
290.021	333.723
84	315.5
741	422
405.604	324.972
466.688	453.983
51.5	323.5
72	18
614.27	148.558
439.811	649.943
704	25
751	433
507.738	223.815
445.187	457.892
270.24	649.454
713	436
554.651	460.336
280	18.5
127.6	187.4
645	434
582	436.5
377.26	446.164
329.858	534.615
318.5	318
709	442
54	24
464.734	240.919
3.5	22
490.5	442
111	427.5
158.821	481.349
235	445.5
625.998	451.051
38	24.5
83	24
596.677	246.294
290	437.5
304.5	436
434.436	180.811
646.522	597.654
30.4	163.4
162	419.5
78.6773	193.028
713.5	80
618.668	461.802
156	24
124	439.5
244.34	337.189
475.5	421
462	417.5
205.245	315.198
49.8453	727.643
210.132	328.392
661	346
342.564	478.417
150.513	348.917
413.422	208.177
495.521	496.987
317.501	387.688
457.404	353.315
593	348
154	399.5
763	347
337.365	342
457.5	407
669	354
578.596	453.494
485.5	407
256.556	311.777
707	359
310.311	508.226
196.938	625.02
772	361.5
303	400.5
397.785	632.351
65	22
174	23.5
304.936	567.845
739	367
659	367
366.021	320.085
192.051	363.577
495.032	7.81886
565	370
147.5	388.5
39.0943	719.824
600.4	62.6
295.319	388.682
92	23
691	518
146.6	778.6
401.694	545.366
464.667	292
750.6	539.6
732	515
592	519
567.356	324.483
709	516
98.7132	379.215
586.904	351.36
383	508.5
68	479.5
256	29
617	536
282.738	405.235
274.638	498.941
400.717	308.356
125	28
414.4	298.094
438.834	174.458
759	538
711	538
542	545
558.071	737.905
147.5	480.5
710	553
616.713	308.356
545.366	388.011
146	28
698	549
551	554
93.8264	735.462
324	28
761.5	134
356	28
203.6	283.6
465	482.5
544	575
657	584
88	455.5
569	584
598	585
655.4	677.6
584.46	239.941
697	592
743	594
595.6	600.6
412.934	347.451
629.419	319.107
522	589
474.5	474
270	477.5
434	473.5
368.953	754.032
293.001	360.871
234.6	269.6
568	599
21	29
507.738	374.817
482.815	268.285
671	610
612	603
666.07	435.413
357.5	467
632	615
748	619
664.5	8
777.5	148
741	612
540	619
436.879	674.377
571	622
83	475.5
202	26
161.5	456.5
515.4	626.4
255	461.5
574.198	410.002
60.1075	274.638
744	631
630	633
276	26
113.4	26.6
681	640
582.017	728.132
750	641
126.568	341.587
515.068	632.839
659.228	227.236
139	461.5
691	638
63	33
243	627
389	637
778.466	215.996
439.811	435.902
137.319	449.096
192.54	602.541
146.115	536.081
97.5	611
324	631
332	631
266	635
741	454
483.5	634
51	32
671	453
20	575
389	629
429.06	448.607
256	639
567	453
372	639
738.394	252.158
242	36
285.055	365.506
86	583
300	615
374.817	503.339
136.83	312.755
761.5	110
539.99	285.877
334.5	612
755	455
240.5	637
334.256	621.111
224	35.5
40.5	34
405.5	614
173	643
316.175	693.924
601.5	111
262.421	310.311
533.5	111.5
76	631
141	579
119.5	643
501	605
781	470
85	631
118.749	460.824
577.619	589.836
376	34
655	469
348	34
488	599
183.743	770.647
108.5	635
280	607
731	467
30	30.5
371	585
445.187	370.419
661	474
435.413	519.466
365	581
204	34
263.967	711.932
119.726	517.511
280	591
131.5	609
280	33
411	585
218	599
577	480
633	480
182	551
211	555
552	28
13.5	35
519.466	581.039
765.4	79.6
67	535
410	563
7	599
452.028	421.241
254.5	549
331.5	570
362.5	572
438.345	421.241
111	535
214	575
529.728	281.968
103	30
48	535
622	496.5
8.4	681.4
427.594	270.24
327.904	267.796
14	583
693	502
203.6	541.4
216.485	146.604
670	500.5
277	541
425	533
54.5	551
724.222	518
193	539
370.419	459.358
611	507
13	607
74	551
659.6	303.4
763	511
88	559
488	30
475.5	514
150	543
24	583
617.202	528.262
225	531
79	559
766.249	258.511
62	725
267	763
205.4	764.6
62	41
200	757
450	769
710	779
229	753
189	745
509	767
645.056	5.37547
251.614	730.786
365.5	776
533.638	327.904
59	717
90	42
388.5	553.185
146	757
74.2792	740.349
50	42
194	44
734.973	425.639
499.43	334.256
342.564	452.028
463	755
398.273	284.9
123	717
453.983	619.645
224	43.5
476	741
688.5	196
123	773
384	42
70	765
239.6	556.6
317.153	37.6283
90	773
706.5	197.5
66	773
255	713
15	645
362	737
34.6	760.6
298.583	431.015
448	725
476	725
257.045	44.9585
321.5	712
378	713
498	721
191	729
234	42
132	733
39	765
471	715
403.5	716
429.549	364.066
378	721
502.851	430.526
108	749
183	737
75	757
712.5	204
36	645
481.349	286.855
504	40
253	689
214	39
485	703
182	693
68.5	673
583.105	470.579
286.049	327.764
218.44	423.685
764.5	205
424	701
466	697
360.5	702
158.332	298.094
5.5	717
19	42.5
507	691
363	683
448	693
666.558	398.762
514.579	107.509
231.5	699
575.175	558.071
467.5	684
39	677
321	687
354	689
439	683
72	37
198	653
78.6773	216.485
414	673
125	40
249	657
339	667
64.5	697
162	645
680.241	432.97
407.5	676
300.285	312.535
214.5	647
15	717
486	665
748.168	507.249
609.871	256.556
508	661
363	651
379.5	652
433	655
490	657
212	669
7.33019	634.305
100	39
481.5	656
245	673
202	677
45	709
696.5	218
350	657
88	693
183.6	36.4
310.5	658
392.409	455.938
675.354	412.445
368	52
608	645
217.462	378.238
688	645
567.845	236.521
608.5	154
680	37
240	51
569	654
452	52
764.294	227.236
600	37
655.319	13.683
486.724	688.549
571.4	660.4
595	664
670	667
770	671
577	662
546	663
501.873	377.26
236.032	345.985
414.888	81.1207
133.409	36.6509
777	662
634.5	670.5
203.779	225.77
431.504	357.713
716	673
46	51
635	680
688	685
641.6	579.4
555.139	293.696
732.5	165
551.719	375.305
707	688
264.864	142.694
499.919	658.251
659	688
761.4	601.6
715	696
621	698
520	701
287.343	685.128
124	51
666	703
584	40
592	40
755.4	684.4
548.5	169
563	712
94.3151	420.264
250.204	624.532
729.109	296.139
566.379	460.824
708	713
439.322	481.349
645	714
107	45.5
548	721
734	731
444	47
696	41.5
660	729
665.092	305.424
182	48.5
771	728
127	781
730.575	419.775
748	737
646	739
584	741
98	48
135	777
554.4	512.6
190	781
352.338	297.117
589.347	243.362
734.5	178.5
248	45
647	756
608	43
219	777
562.47	191.074
324	46
691	752
592	757
600.6	532.4
734	763
284	45
763	776
71	47
277.441	410.533
340	45
27	49
166.4	306.6
568	773
311.541	336.372
364	60
549.764	7.33019
666.07	249.226
347.297	373.452
516.534	238.964
757.452	427.105
436.39	208.666
334.745	383.613
93	57
468	59
60.5962	524.841
110	60.5
27.8547	323.506
407.07	486.236
18	54
784	63
537.547	432.97
210	57
233.903	385.586
546.343	377.26
704	65
268	57
460.336	489.168
410.979	422.707
679.264	255.579
143.183	681.707
277.57	534.126
579.085	347.939
740.5	282
158	55
330.347	453.983
165.174	364.555
683.662	270.728
103.111	264.375
300.049	471.575
399.739	487.213
537.058	279.524
67	54.5
440.788	290.764
28.5	60
481.349	311.777
88	53
79	53
724.711	245.317
37	54
344.6	180.4
760.5	296
319.596	483.304
202	56
116.794	233.1
275.454	364.844
250	53
284	53
56	56.5
9	58.5
682.685	554.651
105	55
513.602	379.704
389.966	376.283
256.5	4
386	73.5
359.668	448.119
554.651	206.223
310.311	438.834
478	73.5
18	65
108	70
372.373	541.456
309.823	497.964
504.317	597.654
332	71
291.4	197.6
356.247	423.196
47	70
678.286	398.762
458	70.5
147.092	339.632
386.056	323.017
407.07	343.541
575.175	378.238
471.4	193.6
291.741	657.273
776	55
64	74
246	70
121	72
368.464	526.307
220.394	512.624
100	72
416.843	498.941
172	70
316	68
76	72
280	68
685.617	576.641
46.9132	345.985
74	62.5
538.036	357.224
636.749	360.645
207.689	692.458
412	65
272	66
254	63
426.128	259
673.5	14
420	63.5
228	66
178	64
566.379	317.641
66	64
282.738	397.621
152.468	245.317
481.838	282.456
27	69
674.377	511.647
317.153	438.345
598.632	157.355
407.07	731.553
412.934	761.851
344	61
332	61
37	65
511.158	249.715
103	63
9	70
229.679	187.653
355.758	506.76
242	62
388	90
175.4	452.6
347.939	488.19
718.5	381
70.3698	319.596
308	90
612.315	465.711
178	88
439.322	38.6056
28.5	80
55	86
508	88
367.824	370.473
266	87.5
490	87.5
556.605	227.236
592	95
722.5	399
82	89
232	84
102	89
51.8	765.76
450	85.5
400	85
492.1	349.406
75.2566	224.792
110.93	714.449
276	83
473.041	276.104
410.002	292.23
258.023	87.9622
465.711	544.388
91	88
277.57	173.97
12.217	558.071
18	76
45	90
25	90
56	76
456.915	634.305
263.398	428.572
684.639	28.3434
212	82
443.232	321.062
179.345	288.809
125.591	133.409
680	105
559.049	493.077
45.5	80
64	82
377.26	439.322
436	77
143.672	237.009
720	106
74	79
434.924	431.015
86	80
96	79
148	78
526.5	445
542.922	362.111
61	101
598.5	317
174	105
548.787	403.649
440.6	577.6
154	105
518	781.398
320	104
340	104
209	106.5
114.84	509.692
478.905	47.4019
656	78
674.866	192.54
330.6	549.6
522.398	663.626
18	96
629.907	431.015
598.143	524.841
330	104.5
282.6	750.4
82	106
331.6	744.4
162	100
111.6	99.6
420	103
296.628	775.534
592	79
55	105
110	107
507.4	757.6
496.987	525.819
100.5	105.5
445.266	716.085
214	100
136	101
356	101
127	104
647.988	512.136
92	105
206.711	458.87
224	97
490.634	417.332
170	95
491.611	766.249
62	92
432.97	480.371
412	98
260	95
607.5	356.5
20	104
452.517	130.477
243.851	612.315
35	94
367.975	435.413
424	95
438.345	121.192
576	87
684.5	366
53	96
273.172	638.703
78	98
497.4	689.6
513.5	21
708.096	302.004
721.4	254.4
276	91
107.6	675.6
132.432	21.0132
120	96
97	97
483.304	533.149
541.945	415.866
134.875	511.647
360	92
752.5	376
424.173	396.807
152	120
520	124
134	120
476	123
610	517.5
163.219	389.966
731	524.5
252.647	393.387
114	118
228.702	103.6
19	113
205	122.5
546.343	396.319
687.6	419.6
226.747	522.398
341.587	458.381
28	110
719	560.5
613.781	301.026
559.049	281.479
248	116
676	131
318	116.5
782.5	578
561.492	327.904
428	116
534	134.5
348.953	357.892
370.419	314.709
372.862	452.028
38	123
392.409	199.381
224.792	478.417
609.5	575
344.519	111.907
90	121
363.52	361.534
204	113
13.5	121
425.639	23.4566
65	110
21	122
300	115
629.907	56.6868
684	139
158	114
187	114.5
380	112
706	597.5
528	142
527.5	601
560	142
119	108
237.009	612.804
720.5	608
376.772	274.149
438	112.5
624.5	608
104	115
192	109
416	111
86	114
376.283	282.945
336	111
500	110
165	108.5
657	622.5
297.117	216.973
37	114
728	150
280.502	265.353
138	110
75	112
545.5	36
434	151
508	152
298	149
568	108
187	145
137	147
80	144
242	146
622.577	320.085
36.5	140
119.5	141
777.488	70.3698
42.5	142
405	621.5
259.977	261.443
502	619.5
286	619.5
427.105	659.717
52	142
400	146
458	611.5
197	635.5
123	152
455.938	335.722
306	143
380	144
41.5	148
65.5	151
710.539	399.739
769.5	27
33	148
744.5	468
237	137
646.5	473
324	138
500	591.5
151.979	455.449
341	581.5
640	114
492	138
724.5	478
56	150
371	593.5
43	639.5
210.621	378.238
371.466	401.594
684.639	378.726
193	555.5
290.5	562.5
273.636	2.90909
482	135
62	125
188	132
461	133.5
290	135
447	132.5
768	116
245	129
177	131
489	565.5
316.664	454.96
224.792	550.253
264	136
317.641	184.232
111	125
394	131
490.145	494.055
89.5	515.5
463.756	439.811
53.5	126
598.143	482.815
152	136
474.5	546.5
276	126
82	567.5
112	136
34	130
43	132
410.49	302.981
612	121.5
300	124
85	551.5
104	132
335.234	713.96
136	127
724.5	510
226	126
460	124
127	128
272	182
512	186
398	768.5
732	187
366.509	326.438
480.5	10.5
224	180
742	186.5
257	766.5
584.5	781
430.526	555.628
387	762.5
484	764.5
378	185
218.5	750.5
185.6	183.6
213	179
382.636	272.194
106	172
192	184
584	190
376	748.5
602.053	205.245
44.5	174
302	179
13	166
384	178
113.862	481.838
416	178
416	748.5
726.177	172.992
268	174
392	176
764	195
568	196
620	197
11	156
281.479	438.834
207	177
17.5	154
740.6	334.4
28	154
722	201.5
656	202
453	710.5
496.498	596.188
97.5	179
3.90943	321.551
34.2075	74.2792
256.816	705.43
27	182
603.4	361.6
213.064	324.483
344	168
62	644.5
580	207
346.5	681.5
47	158
403	164.5
768	210
246.6	162.6
305.913	374.777
439	690.5
397	678.5
355.243	331.075
628.93	701.254
225	167
182	168
512.624	472.553
525.33	718.358
721	12
608	210
510	161
482.815	301.026
454.799	380.618
182	154
652	211
482	159
425.639	595.7
61.5736	141.228
660.205	289.298
372	160
590.324	502.851
413.422	517.022
83	168
197	159
230	160
616.713	354.292
239	161
394	656.5
93	162
213	161
255	159
12	174
159	159
467	650.5
149.047	430.526
560	218
124.124	320.573
137	161
226.747	132.921
382	155
424.662	251.67
324	216
406	217
719.5	652
190	212
120	210
136	212
560	154
403.649	475.973
768	660.5
736	156
209	211
422	215
479	216.5
162	216
758.5	667
38	208
261.443	216.973
566	158.5
567.356	170.549
501	211.5
382	213
453	211.5
135	203
354	207
404	210
452.028	342.075
697.345	755.009
688	162
530.217	434.436
374.328	462.29
419	206.5
194	204
614.5	691
573.221	733.019
259	202.5
51.8	356.736
782.864	288.809
332	204
468	206
268	204
294	205
19	188
665.5	710
599	707.5
360	200
618	169.5
464.245	232.611
400	202
255.09	374.328
56	186
412.934	752.566
59	194
22	212
741.5	730
664	174
272	196
615.5	732
310	197
42	194
727.5	740
418.309	511.158
398	195
12	216
401.694	365.043
680	176
604	177
319.107	417.332
721.779	575.175
774	754.5
672	178
744	178
513	749.5
396.807	502.362
703.209	180.323
536	180
26	208
52	196
352.338	597.654
223	187
330	189
188	194
369	189.5
47	202
321	189.5
736.5	773
680	184
340	188
69	198
408	250
358	249
162.73	137.807
34	236
57.1754	207.2
131	245
306	249
471.087	427.105
121.5	241
228	244
25.4113	531.683
221	245
28	232
89	242
481	247.5
702	257
227.236	459.358
301	245.5
41	240
182	248
17.5	230
51	240
472	244
757	261.5
254	248
74	248
557	265.5
529	267.5
32	246
772	266
480	240
736	276
247	243
164.5	239.5
304	238
48.5	248
266.819	670.956
430.526	345.496
65.5	223
653.853	261.443
23.5	248
752.566	129.011
245	229
710	289
756.5	67.5
678.775	324.483
228	228
319.107	560.515
608.405	691.97
642.124	294.185
467.177	20.0358
71	220
756	290
630.885	207.2
722	295
201	233
15	248
487.702	361.622
612.804	429.549
178	220
16	240
260	224
763.317	245.806
480	226
354	223
518	357.224
222.349	347.939
406.581	470.598
5	250
392.264	751.202
486	221
105.555	385.568
662	313
187.164	329.37
470.109	410.49
332.302	217.462
594.234	700.277
760.873	215.996
32	284
144	300
630	222.5
97.5	286
211	310
157	306
646.522	371.885
451.539	302.004
658.251	442.255
88.5	286
74	288
289.6	289.6
245.113	708.031
141.228	141.228
264.198	365.175
246.5	287
491.122	402.183
298	290
129.5	367.487
[truncated: 7,240 more rows]

## Sheet: JC_0616
278.817	484.88
434.5	769
661.09	417.626
37	718
114.5	738
260	766
525.5	784.5
182	758
286	770
698.985	303.94
434	762
540	786
193	746
618.003	260.075
368	2.5
684	786
587	791
578	792
245.829	479.458
100	734
219.5	748
732	786
65	718
93	726
252	766
257.127	512.898
283.5	755
533.388	335.606
322.199	393.598
481	744
264	758
456	742
57.5	758
275	732
175	714
268.5	733
510.412	382.527
505.667	552.89
234	718
164	726
280.625	469.29
20	670
188	734
480	726
433	720
425	720
477	720
325	712
274.299	554.246
115	750
510	714
35	646
319.036	477.424
382	698
127	670
333.27	573.677
148.5	688
11	758
474	698
286	706
424.101	560.12
216.004	400.15
35	662
50	670
264	678
28	758
172.623	530.973
312	678
328	678
398	690
372.982	246.059
90	646
44	662
252	702
586.338	339.5
475	684
319	692
234	694
7	2.5
330	666
347	668
269	664
476	670
609.698	540.656
572.062	355.852
504	670
4	766
415	676
681.5	214
31	734
194	646
396	662
157.936	379.363
316	670
389	664
137.601	569.836
281.359	275.908
83	702
238.599	356.317
760.759	602.69
363	652
134	662
249	674
773.478	648.112
199.5	676
325	648
294	650
461	656
223	674
141.977	195.186
115.5	682
429.297	576.614
150	670
274	658
122.463	321.295
386	650
221	666
454.378	417.322
616	646
513	36.5
772	658
141.216	532.103
642	648
689	653
747	655
360	3
665	661
793	677
560	670
587	671
767	675
778	664
739	671
625.5	160
537	677
258.708	391.564
304.5	50
687	691
581	689
471.323	523.743
586.6	593.4
714	688
585	39
693.534	384.403
752	686
692	698
766	700
337.683	293.039
624	694
388.037	169.49
789.5	169
518	700
357.899	356.995
760	694
284.733	678.74
407.503	749.079
276.168	279.802
687	707
664	710
535	707
507.249	341.63
676	706
580.4	742.4
643	711
604	722
687	723
137.375	319.488
266.564	304.459
619	719
60	782
202.674	335.53
708	722
414.771	743.369
739	719
597	729
104.161	448.277
661.349	744.667
632.019	252.289
544	734
768	742
14.6865	430.879
551	739
62.5871	323.555
627	735
657.716	389.853
495.752	754.011
520	742
700	738
654	748
200.866	361.514
343.6	489.4
198	790
768	758
215	778
690	752
740	754
189	786
702	764
377.5	783
357	784
329.429	335.756
617.5	182
483	788
384	790
508.5	781
262.411	223.478
251	794
732	770
205.049	623.973
334.626	464.771
35.6995	312.709
557.008	457.857
537	62
301.412	553.116
731.5	259
203.125	312.483
409.839	262.671
504.763	365.355
547.145	465.644
579.5	267
791.5	265
585	64
85.6	424.6
279.495	497.533
737	69
595.941	605.545
337.164	680.037
269.679	278.244
769	72
667.5	299
399.6	421.4
487.592	471.775
391.339	361.74
193.369	185.842
408.962	377.33
477.583	588.674
260.516	501.6
645.257	519.112
547.5	307
353.154	359.932
626.828	545.587
537	73
346.375	494.596
504.5	53
293.73	330.559
444.662	524.647
538.579	352.477
65.2984	399.247
552.595	792.944
160	4
344.172	281.878
490.077	479.006
503.02	308.872
341.404	330.559
701.321	565.054
337.942	207.126
449.181	572.999
546.885	458.895
234.08	378.234
545	56
542.473	793.463
593	57
462.06	439.917
529	57
455.4	379.6
410.996	423.875
194.765	504.086
401.732	404.669
459.122	566.447
685.488	255.403
552.855	432.94
399.473	385.69
351.798	506.797
256.5	62
709.5	245
126.304	451.666
577.5	248
444.879	309.91
295.6	349.4
451.6	349.4
490.755	542.722
260.742	418.452
276.558	564.413
446.177	239.83
218.942	535.718
126.53	387.723
456.637	366.936
412	5
601.5	392
190.255	577.513
427.942	379.137
276	5
397.665	498.437
657	95
111.35	579.07
386.479	668.617
289.146	301.604
419.808	357.673
263.969	281.359
391.339	562.154
731.5	407
335.304	373.489
450.085	338.015
278.244	613.591
307.574	257.999
157.291	247.876
649	100
322.109	236.196
717.5	414
257.22	654.341
329.377	225.295
785	100
439.948	305.238
294.596	236.975
395.045	603.728
270.198	292.52
568.428	376.097
725.719	297.711
164.715	525.551
569	103
576	6
360.61	414.837
393.487	685.488
371.944	773.218
424.553	363.095
399.699	465.901
440.726	205.309
289.665	117.839
201.544	462.06
617	75
384	6
248.395	290.184
761	77
715.856	442.024
488.043	419.808
119.655	742.071
336.434	312.935
529	78
453.248	343.664
656	4.5
609	81
277.236	517.642
537	82
442.176	380.719
422.067	553.568
391.6	636.6
564.794	489.264
769	86
476.286	37.3761
757.5	362
448.5	95
340	5.5
172.397	517.191
344.568	440.595
83.826	537.3
152.965	515.609
119.751	454.603
233.402	371.229
260.064	398.117
683.5	375
195.965	660.571
457.089	404.895
518.5	513
625	124
157.258	319.262
641	124
398.795	321.521
242.666	342.308
276.558	464.771
420	7
130.597	493.24
512.624	253.327
649.929	539.358
582.5	561
711	553.5
276.427	248.136
691	133.5
90	7
549	133
79	7
513	134
591.269	573.879
721	136
794	564.5
274.524	469.968
589	137
594	580.5
332.232	610.995
625	583.5
631.241	597.239
557.267	391.151
232.724	441.047
263.227	428.62
581	141
335.866	740.774
417.366	265.266
549	141
329.655	486.01
710	608.5
599.834	442.024
104.861	290.443
369.648	490.077
527.132	416.645
567.5	618
187.535	360.836
522	628.5
153.917	190.774
514.479	482.169
653	149
565	151
689	152
776	630.5
581	151
416.645	393.598
785	150
335.304	526.002
741.293	571.543
235.158	239.57
119.751	404.217
192	8.5
320.5	148
561	111
205	586.5
74.7881	449.633
633.317	394.006
46.5	8
156.129	420.712
217.134	459.122
222.783	477.198
476.068	457.767
443.5	585.5
240	598.5
697	116
97	534.5
369	572.5
425.456	356.091
280.625	433.816
290.184	133.152
590.5	492.5
633	119
308.19	357.447
121.333	422.519
415.03	259.297
649	119
477	548.5
567.909	537.541
334.174	550.631
760	7
683.5	499
524.647	345.02
599.575	222.699
769.5	496
185	522.5
753	121
784.5	499.5
325.362	382.527
511	520.5
653	187
749	187
677	776.5
726	779.5
784.5	790
468	10.5
553	188
316.5	184
513.402	627.347
513	788.5
711.5	787
742.5	788
209.5	747.5
530	791.5
513	190
403.766	541.367
80	717.5
297.971	737.399
133.4	430.4
93.0898	375.522
769.6	316.4
36	10
521	194
267.068	502.052
392	10
625	196
421.519	196.484
553	198
513	198
473.809	413.029
39.5687	299.113
581	199
347.546	748.56
630.722	440.986
483.976	416.193
477.198	518.998
220	10
745	202
84.3558	301.864
144	10
521	202
491.885	455.281
179.175	556.505
111	9
101	9
641	206
69	9
238	9.5
768	12
57	9
665	208
509.056	576.162
205.828	307.834
184.025	131.335
704	12
519.676	366.484
114.724	230.486
24	10
749	211
484	669.5
201.318	523.291
292	9
545	214
529	214
14	10
643.699	448.254
29	725.5
252	661.5
433.59	475.616
221.879	429.072
228.883	448.277
592	653.5
777	154
470.5	215
174.681	601.132
729	652.5
741	155
573	157
352.25	484.654
624.4	382.6
609	158
720	9
129.693	363.321
640	9
653	159
297.971	293.558
645	163
408.736	488.043
496	12
625.5	38.5
605	688.5
671	690.5
500.684	624.233
312	12
573	688.5
285.512	271.236
93.9594	108.235
679	166.5
174.4	348.4
457.315	540.915
494.822	378.686
150.254	320.617
484.591	587.376
276.558	443.306
697.687	549.74
531.831	263.19
356.111	729.093
284	11.5
499.341	407.155
721	172
689	172
775	176.5
544.549	472.652
357.668	308.872
312.5	196
660	729.5
617	732.5
402.41	416.193
697.5	749
440	11
793	180
498.437	547.919
575	746.5
349.764	346.149
627.5	751
348.5	190
432.009	549.049
185.064	589.971
697	180
622.675	440.726
615.5	763
279.269	314.517
172.086	186.88
384.5	186
657.5	773
286	785.5
626.5	776
282.659	548.597
639.806	309.651
466.5	251
238.273	101.746
195.705	668.876
571	253.5
514.479	361.514
19.9858	312.246
479.683	446.695
76.8217	489.851
721	256
152.879	262.671
87.2152	355.413
689	264
723	263
558.565	346.767
651	267
617	268
730.391	695.092
662.4	15.6
224.816	540.915
444.662	415.515
110.4	610.4
357.221	441.725
744.667	462.01
164.559	54.5068
426.134	519.676
603	279
597	282
342.5	233
322.888	250.731
741	282
473.357	387.497
192.054	438.561
734	292.5
170.815	544.756
705	292
712	16
788	289.5
697	296
649	296
308.872	265.526
278.591	406.025
757	294
508.471	587.635
364	13
174.422	607.621
707	299
313.839	576.162
519	301
260.064	471.549
715	303
443.532	375.748
787	311
254.189	394.728
88.119	479.909
130.823	457.541
763	311
328.074	496.403
230	17
443.532	421.163
539.358	433.718
577	222
414.771	120.434
769	226
661	223
462.5	302
318.132	397.891
305.027	433.59
260.968	434.946
521	226
230	307.5
483.5	297
434.72	453.474
65.1486	45.4223
366.936	507.701
229.561	481.717
275.5	297
649	230
295.5	281
309.32	429.975
356.317	511.768
206.088	283.695
673	232
94	17
111.09	296.673
212	16
328.526	514.253
99	299.5
480.5	280
513	236
705	236
420.5	280
303	276.5
408.059	547.241
85	15
227.6	471.6
565.573	351.958
769	242
250.8	356.769
240.407	468.838
641	242
402.5	262
703.657	506.913
599	246.5
224.364	560.346
639.4	249.6
300	263.5
482.5	258
38	271.5
396.309	333.044
176	15
164	15
521	250
537	250
785	248
708.589	277.466
745.705	565.573
414.5	253
688.862	418.405
709	382
26	343.5
93.5	357.5
52	20
453.704	289.924
20	19.5
41.5	20
528	22
563	387
115	20
264.5	364
90.5	349.5
795	395
44	355.5
627	391
683	395
275.88	546.789
563	395
577	396
344	21
727	393
280.851	532.555
557	398
41	363.5
467.5	361
257.5	359
750	396.5
154	351.5
116	375.5
665	404
725	402
211.486	533.685
314.063	591.788
432	20
550.778	420.481
739	411
429	350.5
63.5	18
711	417
89	323.5
423.5	345
381.5	339
574.138	595.682
679	421
132.5	338.5
533	422
687	425
403.5	337
659	423
39	327.5
647	429
655	429
631	429
639	429
292	19
546.885	437.612
687	433
30	20.5
657.5	105
621.118	402.053
569	436
498.5	322
431.902	623.714
392	319.5
478.5	318
41	339.5
104	19
751	445
701	442
605.026	401.534
75	19
474.5	442
535	317
573	318
581	322
671	329
518.853	596.201
325.814	569.158
769	324
645	330
581	330
498.437	366.71
727	333
343.5	429
519	337
170	24
27	391.5
595	339
383.882	443.08
637	346
673	344
174.5	426.5
480.5	412
372.133	484.428
519.676	560.346
343.5	405
521	352
643	351
713	352
554.931	438.131
28	439.5
332	399.5
543	357
324.5	400
7	24
461.156	384.786
565	366
611	367
757	370
58	399.5
341.856	498.211
502.956	327.17
680	21
148.5	386.5
375.578	744.148
333.5	383
551	373
277.236	428.846
271.5	385
725	378
753	520
662.128	328.598
45	28
130	29
277.462	511.316
464.346	589.971
456.411	435.172
391.5	501
69	28
539	534
792	543
424	29
359.932	506.571
656	543
678	545
324.5	500
554	541
215.432	100.708
685	540
108	28
793	536
672	551
36	29
499.793	388.853
521.483	390.209
637	556
737	560
433.5	491
529.5	132
672	567
238.6	285.6
89	499.5
283.788	405.573
591	562
233.402	510.864
186.857	330.559
357.5	479
255.663	596.46
759	578
256.5	484
573	572
689	576
133.4	286.4
658	573
640	583
212.389	482.847
552	32
401.28	557.409
322.109	260.335
612	579
293.039	260.854
768	33
439.5	477
556	587
192	27
653	588
592.567	373.242
291.922	527.81
612.034	591.529
485.784	358.35
328	27
727	602
16	29
736	599
255.997	320.166
622	601
565.833	428.527
616	599
590.5	600.5
106.195	503.182
248.6	265.6
686	609
499.567	462.738
25	29
259.16	425.682
356.89	587.116
622	609
285.37	493.692
406.5	466
554	613
278.591	368.518
529	616
156.355	366.71
63.7168	474.939
212	26
701	620
442.402	543.4
481	454.5
643	622
416	26.5
587	630
253.737	472.001
185.728	323.555
424.553	415.741
288.081	399.699
156.807	527.584
627	638
584	639
767	642
671.212	462.789
723	638
190.924	492.11
364.936	249.693
616	36
696	639
250	35
627	447
103.5	603
243	627
214	35
219	627
442	643
102	34
174	615
789	454
292.6	429.749
706.4	261.6
136	623
229	619
469	629
667	451
69	607
488	631
234	615
505	629
197	619
407.5	634
87	583
313	613
190	631
721	456
395.632	418.226
266.164	401.054
451	617
313	621
147	643
729	460
74	591
781	458
533	462
361	621
226	591
240	591
356	599
220.104	109.273
49	35
116	639
638.508	507.952
600	27
406.251	325.136
226	583
386	595
203	579
313	605
172	33
257.5	606
342	603
565	470
62	36
344	583
232	34
735	473
693	474
336	32
3	575
184	34
515	475
408	32
687	477
456	32.5
66	623
644.997	534.945
775	473
365	589
490	579
119	615
373.941	467.482
174	551
502.5	572
29	639
137	555
35.6995	438.561
80	543
116	535
244	551
484	567
361	573
8	35
218	551
79	30
521	488
63	543
403.766	365.807
108.228	437.657
212	575
47	543
282.5	556
377.135	301.345
38	543
119	30
338.5	556
177	571
28	615
85.6536	276.168
632	29
28	607
152	30
415	537
431	537
749	498
171.945	400.828
206.866	676.663
428	543
34	551
436	543
98	575
162	30
605	498
151	523
488	535
119	567
222	30
15	583
30	599
90	575
4	639
355	537
109	567
761	500
136	527
317	541
661	506
155.474	592.567
308.642	498.211
306.383	474.939
372	30
304	519
380.493	483.75
363	513
310.5	524
103.5	547
769.5	122
497	517
123	551
203.233	206.607
795	507
39.5	575
171	539
203.351	393.598
598	779
57	725
449	775
675	784
211	753
75	733
235.5	755
311	771
159	753
294	769
559	788
461	767
55	717
78	741
712	45
441.5	752
358.802	368.292
276	749
412	757
134.664	357.673
421.615	395.632
358.707	769.325
103	725
52	741
162	773
30	38.5
142	44
313.5	752
107	717
417	751
513.6	286.6
226.852	229.707
496	741
232	725
441	735
511.5	740
11	645
291	731
303	731
444	741
77	765
56	749
280	42
390	729
127	765
462.286	326.492
473	727
330	737
668.098	336.125
82	749
355	715
511	723
121	757
486	721
304	717
450	721
249	737
668.5	199
272	717
327	723
20	37
405	711
351	723
437.5	712
153	737
126	749
19	653
50	765
200.188	498.663
419	715
206	733
179	737
265	695
434	705
442	705
122	38
111	669
108	677
249	689
486	705
494	705
111	38
44	645
175	681
373	695
280	701
98	677
132	685
326	697
9	749
166	39
265	703
319.94	505.215
372	40
341	703
259	707
247	681
482	697
130	693
744	50
242	40
73	645
640	50
162	701
131.335	192.85
600	50
490.981	375.07
280	685
431	691
217	697
40.5	38
344	39
430	681
507.023	510.186
52	661
108	645
247	697
208.096	521.032
134	709
72	37
256	693
196	701
392	669
500	677
480	677
285.5	664
194	37
360	661
251.704	508.605
21	741
216.23	329.429
362.5	674
320	677
419	667
427	667
260	38
172	653
141	657
509	663
102	701
146	37
473	663
448	37
89	685
562.5	215.5
409	655
428	37
157	665
254	669
83	39
477.876	562.38
394	649
36	709
13	733
134	38
156	38
298	657
242	661
180	51
569	646
625.5	645.5
598	651
517	650
251.026	333.044
523	656
531	656
739	656
206	51
581	658
785	670
269.328	533.685
504.577	718.971
144	52
776	38
715	664
753	662
452	51
730	671
605.545	388.815
691	672
23	47
613	674
418.405	134.191
170	49
378.912	512.898
679	684
566	683
746	679
146.13	188.697
512	685
672	39
488	50
300.307	311.727
222	49
543	692
11	45
388	50
582	699
304.349	527.132
231.595	563.961
354.509	530.295
543	708
593	710
100.998	371.003
196	47
627	712
649	718
534	715
57	45
775	724
127	46
544	717
560	717
455.281	386.142
288	48
594	719
46	45
275.88	535.492
761	734
694	731
588.4	725.4
462.01	215.432
642	727
472	47
242	48
598	739
321.747	448.051
516.061	342.534
602.43	417.626
783	732
352	47
72	789
176.012	489.399
762	751
550	747
214	45
725	746
560	749
216.47	201.416
97	48.5
716	745
34	47
719	756
543	756
736	43
138	789
661	754
249	777
272	44.5
311	779
439	787
392.92	525.776
76	46.5
112	47
793	774
529	766
608	44
344	789
550	771
458	777
326	785
268	789
301	791
669	770
560	773
601	2.5
531	776
36	57
11	55
328	60
736.5	252
304	59
276	59
368	59
505.215	322.199
382.753	530.973
112	57
162.229	540.915
728	63
238.013	778.15
441.047	330.107
205.309	607.102
594.124	508.471
460	58
492.119	598.277
561.42	440.986
222	58
471.098	504.989
26	53
43	53
19	60
68	54
312	56.5
725.2	467.201
678.5	289
214	55
299.268	200.377
396	55.5
528	69
152.74	571.643
413.481	450.085
121	53
198	56
272.717	422.067
54	54
432	55
237.469	463.641
620.08	360.005
232	53
80	55
423.197	374.844
346.149	363.547
92	55
250	54
744	74
331.463	343.212
418.924	271.755
103	55
301.864	629.683
545.847	292.26
344	73
232.303	265.786
720	53
216	72
254	71
207	70.5
360	74
448.5	4
28	64
483.525	483.299
69	70
10	65
643.18	61.5148
520	54
39	69
636.432	617.744
308.872	241.128
484	70
223.461	415.515
436	70
109	74
269.78	511.316
570.5	229.5
446	68.5
348.183	511.09
58	71
222	67
49	71
500.696	355.413
89	71
125	72
541.434	401.274
494	67.5
79	71
272	67
284	67
412	68
231	69.5
385.238	437.432
548.5	233
660.83	513.662
309.094	436.754
633.058	787.494
100	71
376	65
65	62
31	74
752	57
86	62
45.5	61
192	63
97	62
336	66
504	64
632	58
320	63
166	64
176	66
54	62
214	64
11	74
200	65
140	66
519.224	548.145
106.5	64.5
440	62
20	70
680.037	260.854
437.352	299.787
111.609	304.2
232	62
122	63
792	92
246	88
540.137	338.98
238	88
758.164	240.609
394.05	466.805
367.84	417.096
48.5	86
256	87
58	86
300	88
142.798	525.099
144	90
520	95
308	85
39	87
392	86
176	83
584	97
182.208	742.59
530.295	528.94
744	98
540.5	406
69	87
360	83
184	85
284	84
96	87
316	81
118	78
424	82
400	82
284.466	537.752
250	80
688	101
629.424	613.072
63	78
368	79
128	81
623.454	292.001
384	80
152.619	302.383
40	78
264.228	712.482
390.209	355.865
236	76
352	77
103	82
180	75
260	77
408	78
316.659	281.878
545.587	416.328
54	79
680	106
629.943	678.74
84	79
493.918	384.334
492	76
93	79
393.598	424.553
50.16	473.809
268	75
30	84
308	75
73	79
4	88
277.725	240.609
323.926	304.979
154	78
664.983	390.113
22	98
433.816	389.079
361.966	467.482
500.47	510.864
303.162	174.681
164.489	431.105
405.573	359.706
419.962	639.287
635.394	402.312
99	102
70	103
71.399	418
348	104
474.035	530.521
776	78
408	105
600	77
210	107
60	102
253.511	401.732
232.95	503.634
301.604	269.938
5	98
122	107
39	104
268	102
418	101.5
190	101
258	102.5
752	80
50	104
248	103
80	104
288	100
350.894	567.802
568.688	443.841
13	93
113	104
434.238	206.866
470.646	570.288
340	98
112	94
162	96
359.254	434.494
242	95
31	105
224	99
393.228	591.269
517.5	357.5
180	99
22	105
127	91
206	98
34	95
187	91.5
107	99
320.033	617.744
178	91
308	94
265.4	586.4
121	96
497.081	425.682
94	95
400	91
64	96
546.106	191.033
74	96
14	102
152	94
402.184	530.747
232	93
553.114	339.24
736	90
392	123
432	123
266.616	440.369
82	118
100.189	225.554
26	114
97	117
622.5	530
604.766	300.566
51	119
16	112
123	117
61	119
661.5	531
424	120
400	120
304.349	395.18
6	108
200.866	368.292
180	123
744	127
137.667	325
231.005	101.486
724.5	548
368	118
212	116
550	553.5
117	122
291.47	420.26
41	121
690.939	495.752
652	131
196	119
543.77	375.059
252.608	489.625
91	121
792	134
554.412	663.166
408	115
664	138
530	581.5
468	115
784	140
158	112
22	122
752	140
424.894	308.612
360	115
76	111
30	122
56	111
644	595.5
552.5	600
178	114
405.799	319.714
674.068	597.498
45	112
736	146
264	110
584	615.5
610.736	451.628
452	110
36	113
311.987	644.738
648.5	632
254	111
66	112
182.468	195.965
114	113
149	110.5
702.359	530.793
132	111
11	119
768	150
382	108.5
376.616	615.148
155	145
223	147
252	148
42	138
180	146
30	575.5
579.849	433.459
632	108
708.5	446
8	551.5
102	144
406	149
283	641.5
91.0563	457.993
415	150.5
398	147
296.154	288.367
147	149
608.14	150.024
49	144
506	147
410	627.5
16	130
61	142
418	571.869
392	615.5
26	130
110	138
78	140
388	146
485.332	476.52
241	149
223	139
74.7881	351.798
238	140
103.303	43.0863
672.77	432.421
312	142
316.918	648.371
39	146
138	138
280	142
477.65	479.909
484	142
544	113
162	140
95	152
398.343	504.086
450	141
202	138
87	146
195	143
274	137
344	138
122	148
428.846	397.891
175.334	382.301
638.5	473
112	146
129	143
468	138
744	115
247	141
255	141
4	132
171	143
66	126
318	133
298	133
194.765	334.174
152	128
135	129
155.451	404.443
83	126
166	128
295	569.5
599.5	484.5
455.055	536.396
784	116
482	133
335	134.5
237	129
126	126
13	146
444.5	566.5
536	118
328	130
57	127
374	129
467	553.5
393.598	474.939
688	118
29	146
21	148
159.744	426.812
244	134
320	559.5
498.608	141.458
439.465	337.337
498	129
229.6	425.4
169	135
268	132
109.584	547.919
304.459	606.583
246	125
206	527.5
442	531.5
576	121
102	567.5
478.102	525.551
230	124
254	124
672	122
74	130
53	136
4	146
294.408	409.414
264	125
617.484	494.974
108	128
760	123
704	123
763.5	784
158	178
189	179
584	186
50	172
680	186
785.936	318.476
59	172
244	180
528	188
549	785.5
32	172
212	178
252	178
704	188
364	184
598.4	189.6
288	178
702.359	61.2553
207.126	636.691
670.953	713.261
28	164
298	179
151	183
655.38	551.557
7	154
313.025	309.651
69	172
632	192
499.567	339.597
464	178
476	178
234	182
207	183
129	185
732	193
278.591	578.196
734.6	321.4
752	196
559.344	241.387
392	176
55	180
638.249	492.638
398.678	596.979
186	170
448	176
438	177
284.474	288.627
642	197.5
260	176
81	184
164	172
528	198
416	172
442	720.5
257.804	520.128
85	178
221	177
286	171
74.5	179
440	170
65	180
84	756.5
586.597	506.135
223	728.5
356	172
180	176
764	201
249	728.5
501.982	579.07
203	175
65.5	157
281	165.5
48	652.5
387.272	496.403
184	162
159	163
464	168
208	162
343.89	536.396
168	164
596.201	536.243
224	162
277.466	227.89
410.092	341.856
256	162
309.651	279.802
5	170
135	167
676	207
115	154
362	165
169.5	706.5
18	180
522	209.5
632	210
55	158
324	158
332	158
293.504	363.321
648	212
182	154
223	155
248	156
418	161
170	644.5
358	157
280.851	374.167
410	157
274	159
340	160
298	159
206	154
199	159
232	160
165	157
132	158
127	164
400	156
616	216
382	153
82	162
54	166
656	218
472	154
174	160
72	164
168	676.5
462.963	469.064
93	164
63	166
177	672.5
542.732	452.407
127	210
703.5	652
145	211
244	214
663	651.5
136	212
200	214
419.702	581.666
27	202
77	208
109	210
312	216
296	216
328	218
646.6	393.4
492	216
662.4	155.6
94	204
21	196
636	157
141.216	373.715
690	662.5
191	215
401	211.5
217	215
151	217
103.5	203
235	215
142	218
145	203
792.6	412.4
417	209.5
456	210
131	203
14	188
76	216
106	218
367	210.5
260	210
99	216
780	163
516	165
292	210
42	216
446.177	622.675
575.696	78.6455
188	208
221	209
92	212
[truncated: 8,319 more rows]

## Sheet: JC_0878
385	768
234.46	223.708
405	768
259	764
168.5	744
362.592	561.211
389	760
622	788
487.438	452.493
250.589	261.042
445.5	767
337	768
281	776
779	783
324.5	749
631	795
659.5	798.5
717	801
112	726
189	762
12	694
323	756
491	748
232	766
20	686
557.03	525.37
430	738
364	734
500	742
205	722
656.19	494.606
608.6	286.6
193	722
297	728
657	46.5
413	728
45	758
91	2.5
158	726
308	742
372.747	356.32
79	2.5
454	730
479	724
248	742
353.333	465.635
637.4	290.4
434	714
281	720
252	734
631.4	289.4
199	730
729	49
484	710
689	49
55	654
108	670
192.5	688
370	698
228	686
24	774
201	682
250	678
225.201	111.107
163	698
171.44	504.761
222	702
380.214	445.026
114	654
356	678
479	684
129	706
51.0735	424.418
386	682
274	690
46	670
780.737	413.964
214.748	260.445
603.922	395.745
118	710
340.789	528.058
577	51
24.7901	633.49
133	650
695.316	591.079
271	668
89	710
350.346	298.078
490	666
108	694
205	650
349	672
279	676
713	52
312	646
77	678
345	648
312	654
505.359	84.5251
137	674
43	702
267.5	659
492.217	560.912
801	52
735	651
716	650
471.608	552.848
645	657
516	658
522.981	510.436
182.789	333.322
209.073	430.391
577	661
171.141	353.93
623	667
458.765	139.78
436.6	464.4
579	671
668	674
689	669
717	673
106.627	373.942
614.674	783.425
386.187	562.704
553	685
771.4	707.4
552	694
641	701
463.843	641.256
620	698
29	782
21	790
772	698
706	704
566	708
538	712
89	798
566	716
214.449	472.206
75.5649	402.614
577	41
681	725
204.891	580.924
691	719
765	721
610.492	395.745
520	726
12	3
465.635	305.844
470.115	594.065
735	731
127	790
764	730
642	728
752	742
712.639	386.187
295.091	411.873
598	740
571	743
215	786
111.107	504.761
399.03	791.49
222.513	415.159
189	778
384.694	491.022
333.4	493.6
164	790
713	757
385	800
460	790
449.5	791
790	772
64.2152	485.049
685	761
227	802
363	780
617	765
498	786
548	770
673	773
739	775
423	780
721	44
517.5	185
313	792
452.493	361.696
316.596	308.233
152.623	7.76556
360.8	391.265
704.575	589.884
537	62
663.5	261
295.689	371.253
767.894	286.728
356.618	295.39
545	64
569	64
410.679	310.622
466.83	184.88
266.717	525.37
535.824	207.281
539.5	283
272.6	440.4
505.359	327.348
399.329	272.989
477.283	255.069
542.5	292.5
737.5	296
592.572	400.822
580.326	447.714
320.777	251.783
701.5	298
643.5	299
707.5	303
438.157	646.931
269.106	344.97
519.396	579.132
513.5	308
209.073	322.868
302.558	372.448
522.383	623.634
199.216	276.275
801	73
413.665	243.719
627.517	338.997
320	4
93.7841	299.273
488.5	73
180.997	802.839
45.6973	426.508
788.204	677.694
208	4
89.3039	345.567
641	55
510.735	315.401
363.189	482.958
470.115	507.748
122	4
479.571	336.571
255.367	478.179
414.86	504.761
440.845	326.153
335.114	362.293
86.4	351.4
717.5	247
577	60
497.294	596.753
259.25	314.206
566.288	344.074
555.536	511.034
553	91
232	5
438.157	314.505
633	92
217.734	378.422
604.22	735.339
481.166	10.7523
205.787	616.466
777	96
404.406	733.845
649	96
290.014	389.771
529	98
437.261	416.055
243.122	487.14
396.044	671.422
356.917	379.616
374.24	349.151
358.41	375.435
377.227	307.038
393.057	446.221
554.043	240.732
388.5	81
385.59	448.312
737	102
450.701	366.773
30	5
308.4	45.6
229.98	313.012
399.926	614.973
268.509	476.089
516.111	382.304
577	105
288.5	75
155.311	381.11
348.255	410.679
22.102	610.492
495.801	477.881
396	6
378.422	221.02
568.678	440.247
364	6
363.787	674.409
472.803	423.522
112	6
633	82
117.081	583.612
537	82
197.424	402.913
634.984	415.457
433.975	403.51
623.634	2.3894
181.595	462.648
685	84.5
743.5	353
563.6	531.343
617	86
625	86
612.882	469.518
58.5404	274.483
384.395	407.991
46.5934	412.471
88.4079	324.959
459.661	403.212
344.5	94
576.5	375.5
421.132	459.064
307.038	368.565
735.637	388.278
25.3874	569.275
547.472	447.416
344.97	46.5934
534.032	163.375
697.5	528
649	125
438.754	672.318
546	532.5
752.5	543
527.759	555.536
155.013	231.772
641	128
394.849	451.298
245.81	429.196
235.058	487.438
51	7
289.118	351.84
618	564.5
576.5	31.5
557	133
43.6066	234.46
395.745	457.869
782	576.5
549	135
757	135
790	568.5
555.536	234.161
293.598	500.281
390.369	283.144
603.623	252.679
392.5	114
601	140
554.043	412.769
410.977	330.335
352.736	304.948
545	144
275.677	594.065
789	147
118.574	247.602
468.622	502.073
737	148
729	148
672.5	623
569	631.5
685	149
562.704	348.554
760	630.5
709.5	644
722.794	365.28
701	151
308.83	265.224
511.034	422.327
468.024	89.0053
787.5	447
124	598.5
13.1417	380.512
520.292	483.257
254	8
481.763	538.213
464.5	148
530.6	377.6
487.14	419.938
689.5	456
192.347	473.4
540.005	701.887
564.198	331.231
744.598	293.299
141.273	592.572
39	8
337	596.5
583.014	523.578
785.218	521.188
338.94	589.482
63	8
324.5	583.5
537	114
422.028	401.121
474	586.5
336.4	60.6
721	115
665.5	476
56	630.5
444	582.5
551.5	485
500.58	398.732
368	574.5
378.5	135
384.5	567.5
761	118
341.386	580.625
385.889	171.141
320	558.5
149	570.5
373.046	255.666
384.5	127
302.558	444.13
120	574.5
305.844	420.834
736	7
435	544.5
728.5	29
133	522.5
74	574.5
347.061	437.559
319.284	349.45
282.5	183
100	10
585.5	781
491	763.5
73	10
12.4	404.4
241.927	538.512
789	193
691.5	799
453.091	354.826
217.436	320.479
289.715	551.653
761	190
258.354	389.473
616	11
246.706	624.231
161.583	339.295
80	725.5
410.38	486.243
522.085	590.182
49	733.5
9	645.5
327.348	437.559
199	713.5
371.253	616.167
297.182	519.396
765	199
403	723.5
152	733.5
448.5	172
565	201
399.5	170.5
721	204
729	204
475	707.5
144.559	224.007
7.46688	453.987
152	685.5
112	661.5
440	701.5
493.5	694.5
354.826	572.561
316.5	162
455	691.5
480	693.5
246	709.5
193	705.5
410.081	456.675
359.904	583.014
677	207
180.699	318.687
656	12
429	671.5
301.363	511.631
502.073	545.979
210.865	400.524
773	211
500.281	390.966
216.54	390.667
269.704	405.9
499.684	407.991
5	10.5
593	214
284.5	644.5
336.5	644.5
376.032	655.592
176	9
188	9
218	661.5
510.436	221.318
430.093	449.805
693	153
590	651.5
750.87	511.631
605	155
709	157
625	158
797	157
20.6086	594.065
560	9
328.543	278.963
349.45	405.601
384.694	343.477
803	678.5
544.5	686
719	690.5
278.365	537.914
672.5	686
189.061	200.411
380.811	203.697
777.751	426.807
409.484	384.395
586.3	404.406
669	169
594.663	350.645
721	168
650.5	704
355.722	197.424
499.087	318.985
290.312	315.401
600	717.5
432.482	309.726
533	173
547.771	588.39
202	11.5
500.5	198
93	781.5
396.342	545.979
219.526	550.459
677	177
785.941	174.588
455.48	323.764
285.235	427.404
383.5	196.5
453.688	284.638
152.623	438.157
263	795.5
611	750.5
501.177	233.564
762	759.5
460	797.5
609	180
145	785.5
775.5	747
510.138	333.919
265.821	786.114
88.1092	455.779
499.385	525.669
721.5	765
64.8126	293.001
751	762.5
629	183
574	771.5
89	14
596.156	395.147
40.3212	619.751
756.545	305.844
497.294	217.436
488.5	248
529	256
308.233	280.157
44	14
496.5	246
705	256
645	258
777	264
476.387	160.09
753	268
597	266
771	271
797	266
407.991	429.794
436	14
282.547	409.783
784.919	732.352
673	276
198.022	619.154
302.5	237
571	275
658	274.5
14	13
297.182	115.587
324.6	636.4
717	278
534.265	453.365
701	278
139.78	347.957
494.308	225.5
593	284
301.363	757.739
301.363	686.356
139.183	279.859
724	285.5
257.159	529.551
335.412	409.783
709	294
528.357	505.956
329.738	410.38
549	302
571	303
534.032	412.471
168	13
248.498	360.8
723	307
366.176	358.709
206.982	596.753
214	13
324.959	398.134
16.5	275.5
516.111	132.911
279.859	331.828
176	17
108	16
449	306.5
333.5	311
430.69	364.085
419.639	143.065
581	223
528	13
246.5	310.5
434.871	492.217
56	16
510.436	210.267
471.907	491.321
292	16
313.31	313.31
536.72	489.23
541.498	498.489
455.5	293
281.95	301.065
334	293.5
382.902	500.58
681	230
773	229
220.5	294.5
698.004	457.571
445	282.5
231.5	292.5
67	17
526.565	531.343
126.041	290.91
416.055	119.171
606.311	379.616
237	269.5
529	238
485.5	275
282.547	751.766
137	273.5
450.104	416.652
34	15
182	275.5
446.5	266
253.575	309.129
571.366	323.465
429	266.5
566.587	504.164
368	15
525	245
487	260.5
379.915	326.452
401.121	93.7841
276	259.5
765	247
377.526	399.03
720	14.5
342.581	422.626
363.488	272.989
733	251
189	261.5
621	251
167	365.5
252.978	428.898
667	383
339	372.5
232	21
547.771	468.92
537	384
26.6	186.6
186.672	503.567
610	386.5
650.216	270.899
404.5	368
24	19
737.5	93
457.571	514.319
729	396
582	392.5
688	395.5
4	18
127	347.5
513	396
493.113	121.262
115.886	498.489
506.553	433.079
234	351.5
669	398
196	347.5
694	404.5
755	403
217.137	301.065
746	402.5
339.5	349
421.5	351
127	21
378.72	238.642
114.99	218.929
436.4	216.4
297.5	351
543.888	602.428
784	407.5
679	417
345.866	418.444
206.683	114.393
661	414
761.323	358.112
739	419
593	420
519	421
485.049	471.011
721	424
121.561	494.606
168.752	341.386
328	19
79.7463	519.396
278.067	307.636
474.5	330
46	331.5
172	315.5
593	432
160	18
698	434.5
540.901	178.608
195	317.5
629.01	376.928
98	19
457.571	373.643
175	329.5
753	444
442.04	652.606
697	316
52	24
13	23
746	314.5
231.772	476.686
163.973	231.772
596.455	337.802
771.18	170.842
632	18
544.485	401.718
359.6	173.6
34.049	437.858
785	328
356.021	310.921
420.5	436
139	441.5
166	439.5
589.286	542.096
526	328.5
737	328
657	328
115.587	700.394
719	333
369.163	345.269
446.818	488.633
794	330.5
538.213	522.682
68	443.5
403.809	414.561
512	19
536	19
643	335
734	336.5
267.5	413
228	427.5
90	25
783	345
664	19.5
410	413.5
133	425.5
119	431.5
445.922	399.628
65	435.5
108	25
221.02	749.675
665	344
466	409.5
235.058	315.7
242	23
547	351
633	352
320.041	395.117
696	351.5
594.065	304.35
583	357
62.4231	262.834
87	383.5
463.843	293.897
243.719	179.803
550.16	71.3834
552.848	312.116
31.5	25
258.952	336.906
557	362
320	23
82	22
462.349	178.011
356	23
661	366
621.842	411.276
735	365
557.03	718.016
596	369.5
379.019	339.295
108	407.5
777	376
439.351	409.783
400	22
116	23
86.0185	412.471
468	22
433.975	527.759
619.453	100.952
569	376
749	378
689	376
791.788	541.797
685.161	546.576
566	513
528	30
377.824	273.288
400.225	213.254
661	516
615	522
631	522
731	526
721	536
50.4761	566.886
603.623	24.4914
242.4	304.4
641.853	676.5
71	28
528.954	269.704
368.5	496
512	535
533	540
304.588	790.059
465.336	237.746
640.659	252.082
58	503.5
694	553
17	455.5
761.4	572.4
213	485.5
711	546
587	550
785	560
506.255	358.112
605	556
729	560
675	558
511.5	489
294	493.5
347.5	493
719	554
32	503.5
685	556
478.5	486
340	28
231.175	248.797
74	495.5
668	563
563	566
513	568
635	566
605	572
542.394	358.41
590.481	592.572
566	577
404.705	543.29
728	583
228.4	280.4
417.167	463.667
682	581
583.612	410.977
244.316	416.055
3	28
348	475.5
512	591
261.6	254.6
746	589
363.6	255.6
374.539	546.875
517.903	167.557
1.1947	294.793
22	29
640.5	598.5
704	34
337.503	342.282
303.155	540.602
433.975	253.277
707	606
715	606
214	27.5
774	601
478.777	206.982
516	611
608	615
704	615
573.457	469.219
467	456.5
238.94	616.765
221	449.5
393.355	417.847
507.449	247.303
224.305	480.867
740	643
169.648	489.529
629.5	151
70.4874	376.032
584	36
221	457.5
625	640
83	599
60	33
469.518	273.288
122	607
488.334	337.204
128	615
384.993	382.603
493.113	350.048
584	26
153	619
376	631
407	641
520	26
541	450
184	35
593	452
245	619
183	627
73.5	603
753	452
508	631
373	637
101	591
408.5	624
186.672	451
447	625
781	462
166	631
477.881	564.795
412.273	539.988
312	623
335	625
12	567
102	583
422	619
499.684	366.176
148	32
635	463
438.5	604
166	32
567	465
92	36
219.526	199.814
664	467.5
657.5	113
268	32
757	474
52	639
310	579
49.5801	311.22
12	543
411.5	594
534.33	33.4516
158	599
67.5006	201.606
421.5	582
430	579
444	32
545	476
688	475.5
6	551
172	551
672	28
112	543
102	543
10	615
480.27	546.875
99	30.5
269	573
106	535
515.812	687.252
485	565
248	31
199.5	553
31	35
567	489
184	567
206	575
264	551
485	557
665.5	118
67	519
676.201	605.714
73	527
202	567
427	553
769	500
592.6	778.4
223	523
625	496
398	539
730.4	778.6
334	531
638.568	527.759
12	33
75	567
627	503
123	31.5
334	539
769	508
10	599
159	531
126	559
575	505
714	506.5
402	523
41.5	31.5
323	513
150	535
4	623
2	639
100	551
681.876	799.853
367	521
440.546	308.83
195	753
556	777
641	782
651	784
252	43
39	717
114.5	737
297	767
107	741
179	745
410	761
242.226	525.071
367.669	541.797
21	40
666	791
242	749
643	792
660	785
757	786
187.269	134.404
428	765
242.524	122.158
373	751
706	799
56	741
572	793
305	751
123	41
610	799
461.155	493.113
404.108	488.932
633.789	500.281
147.844	701.29
431	747
332	757
246.108	368.565
690.836	337.204
624	46
206	43.5
226	43.5
16	661
246	725
265	727
190.854	310.324
55	43
412	42
324	733
28	677
4	701
486	737
424	741
288	42
230	717
486	729
339	739
175	721
373	735
236	741
256.562	123.95
340	717
503	723
95	757
399	715
178	42
753.857	275.08
721.301	773.569
256	725
146	741
587.494	456.376
284.638	484.153
64	661
459	707
448.312	504.761
209	689
20.5	765
242	39
143	681
453.389	474.595
30	44
119	669
105	677
123.95	650.814
15	749
114.393	349.45
486.467	317.157
132	39
203.995	370.955
256.5	710
522.981	456.973
13	44
338.101	247.005
78	645
56	677
287	683
612.583	293.598
41.5	38
45.5	677
240	701
502.671	731.755
263	691
357	687
276	661
89	701
386	673
335.412	336.308
290	665
412	677
79	39.5
196	645
523.4	90.4
298	673
390.369	68.3967
224	645
39	693
275.976	411.276
68	40
16	741
151	657
296	38
264.5	646
533.136	364.085
81	685
232	669
446	657
252	669
344	37
126	685
98.5	681
713	3
209	665
792	653
255.965	351.541
565	650
62.7218	249.394
333.322	234.161
65	50
690	647
770	647
495.801	267.314
104	50
675	656
744	653
698	655
203.697	462.947
796	673
578.235	251.186
288	51
180.997	521.786
547.472	279.261
126.937	260.445
4	45
604	673
620.05	165.466
589	674
659	672
644.243	443.533
547.472	233.863
697	678
589	682
35	51
559.5	691.5
424.418	327.946
295.987	445.026
389.473	44.204
611	696
577	694
731	696
16.5	781
584	701
479.673	595.559
559	700
484	49
15	797
779.543	488.036
784	701
355.722	350.346
673	718
575	716
71	797
171.44	310.324
380	47.5
793	726
619	720
85	46
95	46
364	48
394.251	350.346
591	724
321.673	357.216
198	48
195.632	581.222
602	727
247.602	290.312
112	45
709	730
652	729
528	733
786	743
130	48
20.6086	370.656
637	738
121	781
93	789
777.153	502.372
535	740
276.275	443.234
25	51
298.377	422.028
541	746
341	799
523.279	524.773
601	750
584	749
547	752
278.067	285.832
424.418	273.288
256.861	544.784
610	759
495	795
691.433	462.947
160	797
505	791
628	761
171	801
190	797
236	46
578	767
636.5	183
353.034	330.932
123.054	566.587
122.457	252.679
561.51	519.994
46	48.5
158	46
518	771
487.14	284.04
799.554	402.614
782	763
736.6	540.4
659	768
346.5	786
579	776
441	783
338	785
211	801
617	774
712.5	184
281	791
458.467	440.845
72	58
509.4	166.6
356	60
152	60
598.5	257
16	55
44	58
291.806	433.079
117.678	382.006
7	53
200	60
556.134	565.691
471.31	126.041
500	59
763.4	109.4
576.443	395.446
132	57
728	63
324	58
104	60
346.463	732.352
473.998	234.759
476.686	184.283
574.353	489.529
142	58
396.641	434.871
549.563	539.706
364	57
680	64
218	58
411.575	203.099
502.969	11.6483
62.5	60
736	67
204.891	356.618
48.9828	323.764
510.436	377.526
382.006	452.792
242	55
252	55
208	55
56	54
550.757	434.274
122	53
31	59
664	71
632	71
232	53
591.377	174.128
492	54
553.5	17
768	71
162	54
95	55
339.893	496.996
324.361	320.777
439.65	189.36
535.5	312.5
672	53
332	73
456	74
324.66	70.7861
42	67
255.367	281.054
669.033	503.567
99	70
130	71
623.933	75.2662
471.011	347.359
108	69
89.9013	468.024
510	72.5
551.653	183.088
54.6576	613.778
692.031	262.237
162	73
226	74
278.664	63.6179
514.319	282.248
72	67
11	64
60	69
548.6	125.6
581.222	257.159
568	54.5
10.155	358.112
479.673	622.738
23	62
199.216	382.006
29.2702	609.895
400	69
231.772	261.042
780.439	187.568
364.981	554.64
660.5	233
208	70
88	72
196	69
485.049	123.353
448.61	323.167
326.751	451.298
419.042	539.109
736	57
296	66
229.383	274.781
10.5	73
122.457	202.203
684.863	37.3344
164	64
435.17	225.201
623.634	356.021
195.931	394.849
494.606	307.038
765.804	582.118
482.659	445.026
146	66
755.649	364.981
81	64
142.468	295.987
450.104	619.751
373.344	328.244
31	69
52	63
304	62.5
400.822	418.743
384.694	242.226
203.099	528.058
190	62
92	63
388.278	157.402
116	63
37	83
66	85
102	86
300	89
320	89
537.616	728.768
388	89
448.61	379.019
312	90
288.222	446.52
480	89
268	87
600	93
715.626	523.578
13.7391	396.94
214	90
688	93
378.123	418.145
646.5	393
19	80
295.091	271.496
334.516	507.151
259.25	523.279
83	89
583.91	334.516
55	87
250	83
186	84
568	97
344	86
640	98
176	85
244.914	505.359
728	99
464.44	655.891
606.311	600.636
46	90
484	82
105	78
108.419	334.218
127	77
365.28	372.747
674.11	184.283
324	79
220	82
58.5	78
608	102
160	81
603.623	695.615
474.595	386.785
111.406	369.461
656	103
69	76
262	80.5
301.363	472.803
177.114	545.083
728.469	231.772
311.817	488.932
329.738	784.62
792	105
28	86
690.5	431
10	83
236	75
143.962	74.0715
246	75
152	76
625.5	439.5
119.171	505.657
432.183	704.874
96	80
46.5	81
695.018	764.012
344.14	594.682
440	76
85	80
202	77
117	103
246	105
18	98
359.605	166.063
372	107
218	104
60	103
126	101
712	77
760	77
640	78
492	104
25	95
69	101
412	104
208	106
244.316	410.081
340.191	460.856
88	106
417.847	329.14
367.072	718.912
50	105
284	102
430	101.5
341.685	337.802
10	92
78	107
192	100
661.865	335.114
107	104
392.758	551.952
96	104
478.478	221.916
289.715	534.032
304	98
433.677	326.751
119	94
354	97.5
345.567	642.152
602.5	351
3.5	100
162	96
474.595	477.283
232	95
513.423	103.64
496	97
35.5	93
436.066	266.12
73	91
477.582	353.034
468	96
63	94
13	107
264	96
248	98
728.5	360
403.809	482.659
196	92
320.18	685.759
80	98
53	97
103.939	450.701
239.538	283.742
493.412	262.834
637.672	305.844
380.512	255.666
485.049	323.167
304.052	536.122
284.638	433.378
531.642	281.95
446	92.5
299.6	696.4
100	95
748	90.5
42	99
111	95
471.608	521.487
172	94
90	96
768	125
268.509	224.903
110	119
533.5	515
336.308	253.277
22	114
586	517.5
512	126
590	529.5
120	117
316	121
144	123
606.012	590.182
364	121
257.159	755.649
71	122
175.6	337.4
797	554.5
312.414	735.04
31	111
10.7523	297.182
190	116
90	122
225.201	375.734
510	118.5
604	131
772	547.5
477.6	121.4
405.004	396.342
56	120
526	561.5
136	118
738.624	29.8675
62.5	123
479.075	467.427
198	118
99	120
315.7	443.832
178	119
387.083	613.181
534	577.5
161.583	386.785
606.311	163.674
424	115
597.5	579
630	585.5
382.603	365.28
40	109
516	139
451.298	301.065
364	112
774	140.5
641.5	607
744	144
338	113.5
19.5	121
648	144
128	115
340.49	535.226
242	114
147	115.5
416	112
492.217	114.094
236	109
190	108
12	117
2	120
410.977	340.191
65	114
440.546	459.363
692	145
739.5	613
56	112
76	115
348	111
664	148
508	110
418.444	199.216
543.5	625
776.6	8.4
401.42	620.946
144.26	641.555
575.249	451
706	629.5
570	637.5
581.82	340.789
596	151
93	113
566.288	536.421
240	148
488	152
744.5	448
624	108
505	637.5
326.452	361.995
112	142
711.5	452.5
51.0735	572.859
304	152
148	148
29	132
83	138
438.455	518.799
356	146
178	150
322	611.5
167	149
229	151
641.5	455.5
616	110
384.5	8
590.78	221.02
106.627	245.511
213	149
19.5	132
361	621.5
256	148
428	146
12	125
240	140
434.274	272.093
39	146
342	141
162	591.5
475	601.5
365	605.5
3	130
106	150
294.494	319.881
248	144
115	148
47.5	150
351.541	162.778
68	146
192.6	407.4
492.814	651.71
548	114.5
264	138
77	146
122.457	70.4874
118	615.5
412.172	284.04
233	595.5
146.052	420.535
52.5669	145.156
244.914	435.469
30	152
290.014	565.392
276.872	712.938
747.584	205.19
241	131
212	132
47	124
441	135.5
436	575.5
396.641	310.921
297.779	458.467
168	132
117	126
640	117
273.885	472.803
169.349	620.647
173.829	458.765
151	563.5
506	131
432	132
202.5	135.5
361.099	353.632
355.424	565.094
82	124
264.925	334.516
21	148
520	119
186.672	478.179
4	140
122	136
407	537.5
378.422	775.063
37	128
102	575.5
344	126
681.5	495.5
194	124
377.227	75.8635
286	539.5
412.769	11.051
102	134
717.12	407.991
69	130
136	127
12.843	591.079
428	124
218.929	518.5
587.196	159.791
609.596	515.514
175.322	488.036
137	179
94.0827	350.048
364	182
209.67	566.886
33	172
312	184
728.5	789
129	181
328	184
744	188
523.5	792
747.5	800
442.936	443.533
288	178
494	181
632	190
586	191.5
252	184
260	180
194	182
594.663	322.868
297	181.5
708	193
43.5	176
37.0357	135.3
744	196
504.463	579.43
54	180
6	168
151	171
561.4	338.6
368	174
131	171
62	180
40.9185	684.564
533.434	4.77881
244	170
333.919	731.157
120	182
636	199
712	200
651.71	246.407
176	174
376	170
97.3682	457.272
355.698	342.254
342	173
317	726.5
756	201
93	180
602	201.5
184.581	307.038
222	164
17.5	182
127	676.5
474	169
456.077	264.029
155	163
253.874	500.879
147	163
423	168.5
537.018	377.227
574.353	343.178
56	154
40	156
331	706.5
640	206
435.469	501.177
310	169
184.88	220.422
270	169
110	158
121	156
527.4	347.6
50	160
764	207
596.753	485.646
174	166
528	208
262	163
468.92	376.331
342	165
562	209.5
437	678.5
184	168
150	708.5
616	210
141	169
465.038	252.978
237.5	156.5
67	166
462	672.5
107	166
247	153
1.49338	336.01
199	159
264.328	387.382
256.5	645.5
339.295	324.361
51	168
405	155.5
525.967	295.689
454	155
462	155
171	157
584	216
181	159
464	218
527.461	185.179
768	156
172	214
521.487	707.562
180	214
774.6	389.4
95.2774	512.527
38.5	208
715.5	664
102	206
146	216
593.97	362.557
350	213
724.586	675.604
490	211
245	215
512.527	158.298
568	162
500	210
656	162
309	207.5
176	206
367	210.5
19	192
61	212
567	691.5
32	214
238	210
596	167
316	204
443.832	465.934
3	202
213	207
137	209
41	218
584	168
486.542	686.057
700	169
247	207
306.441	494.009
204	208
754	702.5
153	195
14	214
143	195
648	170
60.5	188
98	194
404	202
262.237	348.853
733.248	353.632
23	218
524.6	426.4
69	194
754	734.5
34	190
307.337	82.1357
476	198
240.5	201.5
672.5	733
149	201
706	177.5
2.5	210
139	201
756.545	157.103
68.3967	427.703
90	188
130	202
644	179
169	187
245	792.5
344.074	225.201
144	186
456	194
489.23	534.032
135	187
472	192
802.5	759
186	186
508	192
78.2529	73.1755
556.5	753
60	196
22	210
160	188
206.385	444.429
236	186
179	191
696.81	481.465
251	193
410	792.5
445.325	364.085
390	792.5
34.945	315.999
123	196
79	198
462.648	480.867
568	252
724	253
70	240
137	245
355.125	387.083
95	240
472	250
378.72	243.42
612	253
161.882	226.695
51.5	236
120	240
402	249
375	250.5
750	254.5
204.891	247.602
35	240
788	262
80	236
618	259
505.657	339.295
598.844	281.651
[truncated: 7,629 more rows]

## Sheet: JC_0905
438.937	500.454
154	750
312	766
22	694
557	785
676	786
846	804
790	804
515.5	191.5
167	762
678	796
645.6	75.6
693	809
494	746
771	799
154	2.5
828	818
843.512	557.538
561	813
279	732
494	738
673	813
875	823
412	742
606	820
519	819
642	824
70	774
613	825
662	820
46	766
654	828
690	840
869	833
447	716
657	837
176.5	680
253.83	393.491
601	49
41	646
450	706
138	686
305.371	107.517
220.577	744.308
407	700
322	706
495	684
2.21685	345.829
79	654
401	680
768	862
224	694
721.5	868.5
276	662
169.5	652
409	672
790	876
349	672
371	652
190.649	522.069
300.5	645
476	654
314	650
315	660
129	674
324	654
767	651
855	659
125.6	456.6
827	647
797	649
26.5	830
545	661
678.5	667.5
607	667
706	664
793	661
407	876
530	672
45	870
228.89	89.7825
10	782
592.454	539.804
525	681
24	806
217	858
43	878
765.5	165
215.589	622.381
188	854
688	686
483	860
7	822
548.671	365.226
545.4	689.4
782	708
701	697
339.178	333.082
654	708
704	710
174.023	512.647
423.419	326.986
151	874
545	40
389	848
194.5	864
577.588	333.941
737	717
766	716
561.4	737.4
839.079	472.744
440.5	829
349	840
620.5	721.5
217.806	522.623
211	810
303	836
864	718
658.5	719.5
455.009	821.898
75.373	271.01
753	733
142	830
517.5	175
667.4	723.4
792	742
331	812
487	812
334.745	656.743
731	735
243	826
7	846
153.5	780
250.504	568.069
599	747
674.4	519.6
801	43
509.876	519.298
118	830
567	755
605	753
246.625	386.841
870	748
80	814
396.817	493.804
456	790
696.6	752.6
783	771
634.6	529.4
630.14	728.79
384	790
561.972	78.1441
485.5	783
230	798
804	762
204	798
355	788
273	792
216	798
853.5	183
206.722	256.601
545.346	593.008
609.5	254
853.5	262
721	62
134.674	493.804
486.599	481.611
458.334	345.829
53.7587	650.092
106.6	404.6
745	64
387.949	530.382
45.9997	533.153
353.4	441.6
127.6	424.6
73.6	133.4
400.696	259.926
206.722	497.683
186.216	103.084
27.6	140.6
691.5	295
363.564	781.441
600.767	598.55
673.5	304
462.214	639.562
295.396	415.66
124.144	491.587
521.5	308
455.563	80.9151
244.408	586.358
713	53
319.227	26.6022
524.286	253.275
36.5781	592.454
350.817	375.757
53.2045	353.034
693.875	303.709
761.489	499.346
523.731	545.9
313.13	425.082
226.673	467.756
4.51469	562.401
573.611	377.973
367.443	274.89
94.2162	589.129
692.766	469.973
475.515	343.058
753	57
346.937	565.852
565.5	241
385.4	369.6
404.576	406.792
87.4	351.4
561.972	362.455
93.662	419.539
724.357	455.009
571.5	247.5
363.01	849.055
513	92
318.673	633.466
372.985	512.093
829.657	349.154
198.408	340.841
634.02	431.178
112	5
830.211	253.275
225.565	150.192
325.877	460.551
547.008	568.623
423.419	448.358
345.829	302.6
472.744	389.612
45.4455	320.335
641	104
467.202	455.009
609	104
200.625	632.911
260.48	141.879
264.4	40.6
681	75
521	75
623.49	382.407
75.9272	514.864
343.612	382.407
468.31	500.454
658.959	298.721
1.10843	471.081
657.851	341.395
336.5	102
510.985	591.9
761	81
191.758	252.721
220.023	484.382
332.4	648.6
144	5.5
350.817	705.513
527.611	585.249
130	5.5
23.8312	861.801
599.4	465.4
527.611	228.336
448.5	96
65.9514	557.538
177.902	469.973
529.5	364
553	87
815.5	369
649.538	376.311
79.2525	396.262
432.286	386.841
630.695	466.093
651.2	561.972
601	89
850.717	522.623
574	520.5
698.6	445.6
591	529.5
760.485	793.365
56.5297	198.408
456	7
825	126
429.778	790.278
173.469	626.261
569	128
786	556.5
776	558.5
452.5	119
835.753	462.768
713	132
680.6	414.6
600.213	427.853
649	134
601.5	568
808.5	575
817	136
749	571.5
678	592.5
284.866	777.007
730.6	397.6
43.2286	465.539
413.997	461.66
797	143
423.973	442.262
611.297	698.309
428	6.5
601.5	608
203.95	448.913
521	146
604	618.5
852.6	149.4
590.6	8.6
300.4	63.6
684	634.5
495.467	565.297
765	149
571.4	395.4
292.5	108
374.648	542.575
583	152.5
804	634.5
110	606.5
769	109
352	8.5
198	614.5
473.852	338.07
286.528	384.624
216	8.5
299	616.5
604.092	471.081
726.573	217.806
578.044	455.009
464.985	540.358
180.119	505.442
275.6	58.4
537	112
861	113.5
105.301	479.394
369.106	293.733
138	598.5
55	8.5
570.6	361.6
249	602.5
569	116
705.5	480
476.4	53.6
763.5	487
191	554.5
143	562.5
625.5	488
805.5	494
506	554.5
326.5	129
454	546.5
688.5	29
422.5	127.5
43	7.5
259.926	409.564
653	121.5
416.768	212.264
776	7
292	518.5
412	526.5
640.4	322.6
267.5	762.5
392	10.5
300.5	182
704.5	782
667	189.5
391.5	762.5
633	188
650.5	792
38	725.5
155	761.5
510.43	665.056
424	757.5
747	193.5
147	769.5
647	802.5
388	749.5
113.614	370.214
707	195.5
579.6	339.4
27.5	9
737	200
504	725.5
274	713.5
509.322	209.493
649	200
768	837.5
562	831.5
160	10
861	199
829	199
778	831.5
621	203
251.4	410.4
188	677.5
541	205
335.853	348.046
813	848.5
817	204
800	12
340	677.5
817	860.5
290	689.5
769	208
859.5	863
477	679.5
581	211
699	211.5
213	657.5
260	9
210	669.5
809	218
552	12.5
269.5	654.5
48.32	504.92
553	218
436.5	154
153	673.5
602.43	411.226
871.223	484.382
813	153
280.5	218
535	658.5
13	11.5
613	157
43	861.5
773	157
673	160
106.5	849.5
741	163
416	12
436.5	210
819	678.5
326	873.5
799.73	514.31
574	691.5
610.189	450.021
306	849.5
478.84	369.66
411	843.5
529.274	427.853
302.046	310.359
210	821.5
872.5	726
54	789.5
699.971	551.996
615.731	519.298
565.852	522.069
681.128	622.381
770.5	728
809	174
511	811.5
56.6	316.4
170.143	406.238
797	181
697	180
301	807.5
683.345	288.191
555	758.5
644.5	762
497	783.5
164	805.5
521	184
751.5	771
346.937	555.876
97.5415	508.768
849	252
533	255
87.0115	439.491
296.5	244
32.3333	636
731.007	132.457
496.5	242
645	266
521	268
304.263	786.983
554	270.5
344.6	663.6
484.937	309.251
583.032	510.43
470.4	646.4
687	273
789	274
183.445	633.466
547	279
283.757	297.612
567	281
392.5	234
703	281
428.407	366.335
315.902	467.202
680	295.5
135.333	556
702	300.5
593	300
80.9151	421.202
577	304
863	313
748	313.5
286.528	361.901
126.361	551.442
95.5	289.5
470	309.5
108	16
841	226
96.4331	525.948
383	304.5
276	303.5
337.5	303
354.5	302
238	287.5
110.288	445.587
408.6	799.6
293.733	593.008
705.513	823.561
729.899	112.505
336	16.5
128.577	346.383
121	17
206	16
420.5	284
331.974	545.9
216	291.5
193.5	268.5
666.164	485.491
171	265.5
96	15
84	263.5
298.167	578.599
546.454	322.552
640	14
545	240
512	14
455	264.5
499.9	632.357
113.059	158.505
435	260.5
296	259.5
643.441	643.441
436	15
539	247.5
105	275.5
521	380
179	365.5
377	374.5
235.5	368.5
632	22
693	386
867	395
541	394
531	395
272.673	436.72
72.6019	361.347
587	395
416	20.5
545.5	95
548	397.5
390.5	362
416.768	257.709
555	403
446.4	21.4
509.322	295.95
514	406.5
287.5	349
602.43	476.069
48	18
603	419
809	416
705	424
472.744	477.732
736.549	170.143
619	427
862.356	483.274
309	334.5
343.058	499.346
651	427
240	18
781	434
685	430
627	435
258.818	487.153
466	325.5
555	435
150	18
34.5	19
663	441
380	18
414.5	314
447.25	215.589
597	442
493.5	315
871	441
30	411.5
396.262	29.9275
361	438.5
158	435.5
492.5	440
482.4	169.4
605	322
9	403.5
274	429.5
515.418	334.191
20.6	22.6
537.587	466.093
513.756	273.781
715	323
336.4	176.4
700	329.5
446	429.5
87	24
795	335
353.588	340.841
808	19
141.324	364.118
232	24
77	25.5
746	338.5
8	22
209	413.5
280.986	326.432
158	419.5
382.407	468.31
66	25
515	343
769	340
629.586	208.384
651.2	364.118
442.816	305.371
314	405.5
298	405.5
621	350
849	348
18	443.5
196	23.5
492	403.5
345.829	287.637
472.744	329.757
595	363
220	22
224.456	308.697
601	368
575	369
727	369
162	22
164.601	583.032
695	369
41	411.5
739.32	436.72
141.324	655.634
689	512
573.056	469.973
488.816	530.382
111	487.5
251	497.5
574	529
788	539
600	30.5
687	530
600	535
778	541
332.5	496
531	534
718	529
735	530
618	533
769	544
358.576	170.698
116	28
574	537
131	509.5
669.49	310.359
329.6	28.6
165	509.5
742	537
564	547
874	557
313.13	564.189
286	489.5
660	547
244	28
30.5	26.5
501.009	471.635
449	486.5
589.683	292.07
841	576
52.096	725.465
530.6	551.6
479.949	570.285
304	483.5
573	572
72	503.5
682	573
376	483.5
767	586
255	469.5
462.768	532.599
574	585
98.0957	439.491
624	33
755	590
553	592
669	588
834	605
319.781	810.814
874	605
853	604
792	607
822	609
812	611
644.55	530.936
382.5	458
517	612
595	614
300.5	456
229	453.5
217	453.5
553	616
593.562	399.033
849	624
693.321	660.622
142	26
99.6	253.4
629	620
82	475.5
588	627
527	626
193.42	408.455
605	628
294	449.5
504.888	505.997
596	635
604.647	396.262
792	36
484	26
354.142	664.502
873	632
657	448
202	623
100.313	637.345
826	446.5
45.4455	473.852
811	447
225	619
832	26
667	451
70	34
234	615
439	633
311	641
478	627
587	455
389.058	196.746
289.5	622
445.587	656.188
667.273	424.527
862	456.5
445.587	62.0719
680	459.5
506	611
302	595
666.164	691.104
669.5	112.5
489.924	512.647
699	463
799	469
110	36
729	464
312	599
166	591
491	601
266	603
166	33
312	34
675	467
264.36	526.503
380	583
347	585
641	472
95	35
687	477
82	35
847	473
91	535
120	543
205.6	718.6
779.6	819.4
141.879	251.613
851	487
186	31
555	483
238.5	557
647	481
771	479
230	551
390	563
289	573
699	487
372	575
455.009	657.297
360.793	326.432
835	483
94.2162	698.863
284	31
293	549
479	561
233	571
135	571
339	561
775	489
211	563
188.432	364.672
298.167	289.299
244.962	402.913
569	496
341.5	534
14	33
377	533
432.84	220.577
160.722	387.395
24	607
610.743	486.599
41	31
491	537
469.6	230.6
7	639
661	502
197	515
841	496
55	551
380.5	520
430	523
65.5	547
233.878	671.152
455	521
721	504
173	531
136	535
769	504
876	505.5
249.396	559.201
412.5	512
680	511.5
63	567
247	531
805	506
206	535
548	777
622	779
869	786
253	753
716	777
687.5	779.5
320	773
36	41
304	44
834.645	550.888
540.5	189
359	771
843	784
420.094	827.44
137	761
262	745
248	773
612	793
156.6	536.6
452	43
272.5	750
838	795
723	808
536	46
518	803
348.5	758
78	725
364	733
420	42
56	757
684	817
606	811
132	717
77	765
156	41
760	47
698	831
507.105	339.733
371	715
131.5	731
341	711
818	839
264	717
748.6	79.6
12	661
495	715
190	42
646	835
552.551	461.105
721	838
338	721
39	773
856	853
496	40
507	707
607	844
408	40
292	701
713	846
525	850
804	857
336	40
748	857
73.1561	417.323
156.4	587.4
262	705
862	843
518	859
386.287	392.937
671.706	182.336
223	705
740	865
123	37
452	693
382	681
415	691
700	873
505.442	385.178
838.5	206.5
373.5	688
243	697
687	868
280.432	273.781
58	693
49	39
266	665
324	38
359	675
13	42
60	40
178	37.5
24	41
210	677
188	661
250.4	635.4
216.697	589.683
143	673
792	52
187.878	303.155
559	652
145.758	594.117
107	861
121.927	143.541
735	660
455.563	409.009
565.297	294.841
83	869
50	49
290.962	21.0601
280	877
59.855	345.829
160	52
344	51
795	672
573	666
217.252	840.741
622	667
658	663
33	869
64	853
240	49.5
421	871
820	689
842.5	163.5
873	686
306	865
62	51
860	681
743.2	517.081
2.66667	311
128	853
749	690
657	686
180	50
602	695
224	869
202.4	48.6
266.022	405.684
35	52
802	695
366	857
812	697
175.5	875
163.5	875
444	49
606	707
722	703
613	714
595	712
177	825
584	725
32	789
257	839
2	49.5
199	817
625.152	292.625
130	47.5
602	727
346	817
136.891	354.696
365	815
622	731
78	781
784	41.5
610	735
388	813
369.106	360.793
848	43
664.5	748.5
838	755
316	45.5
376	797
196	789
736	42.5
191	777
266	801
505.997	393.491
655	756
279	803
74	837
205	777
97	829
344	805
696	765
222	805
574	763
200	805
699.971	618.502
667	760
825	774
268	781
118	47
404	789
141.879	293.733
143	801
604.5	183
113	821
74	47
465	783
126	813
151	809
90	47
514	775
171.252	181.228
72	58.5
148	59.5
755.393	505.997
124	58
86	58.5
544.5	256
380.744	405.13
685.562	544.792
275.412	116.059
97	57
835.862	3.22478
170	57
710.5	265
20	53
110	59.5
51.5418	256.601
44	60
9	59
250	55.5
48.7708	389.612
192	55
820.79	248.842
507.105	486.045
388.503	127.469
274.89	349.709
560	70
50.9876	560.31
601.876	61.5177
852.5	302
511.539	366.335
521	4
631.249	786.428
706.5	307
825	4
872	73
91	69
222.239	432.84
795.85	507.105
80	69
364.118	419.539
118	69
488	73
208	71
695.538	455.009
19	63
528	54
396	72
459.997	457.78
856	54
66	68
632	55
877.874	461.66
600.213	303.709
498	68.5
617.393	241.083
196	67
40	73
406	67.5
52	73
25	74
56	61
248.288	135.228
600.5	242
12	73
288	62
636.237	747.079
220	61
242	61
468	61.5
351.925	295.95
34	83
585.803	655.08
425.636	414.551
634.02	491.587
614.5	385
754.5	387
372.431	1.66264
114.168	571.394
60	83
524.286	386.841
134	89
250	90
872	93
624	94
372	88
82	89
834.5	403
428	85
808	95
107	88
303.709	418.431
127.469	243.3
121	87
95	88
258.263	671.706
221	80.5
719.369	592.454
116	77
89.6	819.6
650.646	472.744
460.551	297.058
178	81
240	82
436	80
800	103
288.745	478.84
712	103
440.045	284.311
231.107	643.441
73	81
153	74.5
480	78
664	104
873	6
688	104
198	76
536.478	229.444
103	81
632.911	484.382
19	83
88	79
555.876	558.093
384	76
108.626	615.177
412	75
128	78
424	75
302.6	602.984
552	75
624	75
704	76
66	103
90	100
180	106
422	103.5
441.6	732.4
240	106
77	101
17	97
652.863	463.322
138	100
87.5657	402.913
285.42	375.757
440	102
372	100
395.4	518.4
671.706	731.007
532.045	461.105
736	82
512	83
194	95
312	99
857.6	470.6
712	85
640	85
588.5	358
68	92
118.047	131.349
25	104
312.576	278.215
867.6	449.6
403.467	688.333
494.358	289.299
328	91
260	92
160.168	531.49
632	124
638	513.5
120	119
673.6	430.6
711.5	521
86	119
56.5297	28.2649
432	121
865	542.5
348	121
187.878	601.876
388.503	336.962
218	117
72	122
599	552.5
713.827	454.455
602	131.5
445.033	462.768
43.7828	203.95
670	132.5
850.5	574
14	110
227.227	672.815
378	117.5
310	117.5
40	123
546.6	176.6
390	116.5
860	139
752	138
173	112.5
123.035	432.84
785	590.5
356	114
762	139.5
298	115.5
36.0239	566.406
18	120
119	109
417.323	738.212
670	609.5
562	605.5
48.5	110
813	602.5
368	110
588.02	352.48
153.517	509.876
108	114
612	147
592	148
144	110
28	117
674	149.5
572.502	545.9
412	108
714	151.5
483.828	324.769
511	152.5
695.538	337.516
46.5	591.5
479	148.5
660.5	458
808	111
398	627.5
88	140
159	151
27	128
107	138
398	603.5
368	142
720	112
125	152
744	112
446.696	770.356
146	583.5
616	113
646.767	624.598
43	623.5
344	144
136	591.5
409	141.5
510	141
155	141
401.5	588.5
492	591.5
196	599.5
378	139
53	150
500	136
389	135.5
350	133
466	135
444	575.5
84	127
241	129
488	132
600.767	251.613
157.397	597.442
378	129
533.5	489.5
146	134
61	127
163	133
153.4	129.4
45	543.5
162.939	497.683
300	132
165	571.5
667.273	319.781
548.117	519.298
442	127.5
227	523.5
758.164	336.962
50.4	417.4
5	152
37.4074	77.3947
316	127
464	126
51	130
17	144
868.5	498
850.717	192.312
197	531.5
167	539.5
808	188
46	716.5
7.5	160
761.5	782
566	186.5
469	774.5
802	790.5
215	181
105	174
396	182
773	777.5
17.5	168
442	760.5
706.622	545.346
29	166
588.574	116.385
205	185
743	795.5
104	724.5
676.558	866.82
39	176
183	185
50	174
416	178
356	180
226	724.5
128	170
89	764.5
638	810.5
720.477	416.214
624.5	46.5
872	198
676.6	342.4
196	724.5
568	196
170	170
586	195.5
414	728.5
85	772.5
388	174
471.635	575.273
150.746	704.959
234	170
440	172
596	199
512	828.5
245	177
141	736.5
59	182
329	718.5
21	652.5
224	174
95	180
650.5	847
161	163
604.6	358.4
579.707	290.408
410	169
64.5	159
471	166.5
368	168
199.517	431.178
337	702.5
705.5	854
735.5	852
841	869.5
757	865.5
350	163
708.5	865
96	156
279	682.5
728.79	433.949
748	207
365.781	593.008
786.428	166.264
462.5	689.5
391	162.5
598.5	875
122	644.5
568.5	50.5
49.5	668.5
718	212.5
267	158.5
620.165	678.911
780	211
360	160
369.66	583.032
203	648.5
610	215.5
105	164
192	160
424	156
690	215.5
349.154	777.561
278	155
356.913	609.08
72	692.5
664	154
375.757	443.371
244	214
346	215
65	208
398.479	323.66
358	215
403	218.5
752	644.5
632	156
826	670.5
868.5	673
474	213
205.5	218.5
867	663.5
468.864	442.816
55.9755	588.02
451.684	632.357
113.5	203
729	669.5
581	673.5
94	852.5
532	161
259	214.5
609.5	678
83.132	174.577
145	205
386	207
759	691.5
512	164
288	868.5
177	205
629.586	512.647
832	168
743	699.5
77	876.5
581.5	698
524	167
430	856.5
724	169
168	210
652	169
476	204
278	205
823	699.5
703.851	247.179
200	208
430	201
480.503	429.515
876	173
119	192
359	198.5
442	199
11.0843	470.527
328	202
595.225	346.383
490	199
411	196.5
274	195
344	196
241	201
84	186
131	832.5
671.706	451.13
520.406	367.443
520.96	563.081
43	192
482	195
788	175
284	198
810	734.5
662	738.5
7	218
284	796.5
195	189
559.5	748
397	806.5
261	191.5
728	178
332	194
626	758.5
253.83	688.887
322	193
545.5	758
80	196
786	185.5
187.878	642.333
67.5	197
476	186
603	775.5
728	184
388	250
416	250
517.635	706.068
744	252
483.274	443.925
428	248
60	236
393.491	20.5059
278	251
72	236
576	256
406	247
738.474	2.57982
201	251
586	259
668.935	634.574
792	256
674	263
88.6	638.6
840	256
702	261
582	265
215	239
159	237
339	240.5
727	264.5
260	242
33	246
661.176	363.564
656	272
712.164	794.187
139	241
476	238
752	280
55	248
638	277
500.454	340.287
841	275.5
452	234
1.66264	714.381
166	228
782	281
836.5	66.5
380.19	499.9
267	234.5
368	234
278	235
482	231
70	220
707.73	527.057
785	16
241	233
546	295
322	231
812	302
352	224
384	226
264	224
724	298
488	224
745	303.5
544	304
569	303.5
10	238
78	228
65	228
316	220
328	222
563	310.5
499.6	830.6
215	302
95.8789	625.707
476	308
313	311
451	309
736	222
244	300
700	221
571.394	437.274
109	292
162	308
504	304
194	312
400.4	817.4
129	310
172	312
161.83	218.36
389	299
833	13
432.286	44.3371
13.5	276
820	225
572	227
154	312
83	308
71	308
379.5	296.5
331	297
260.5	295.5
419	293
411	293
26.5	254
283.757	279.323
704.405	585.803
3	280
403	289
359	289
13	256
77.0356	790.862
287	289
403	277
768	238
234	272
131	266
574	236.5
628	237
524	237
384	280
245.5	269
94	264
263	277
353	279
472	276
860	237
451	273
495	273
672	238
792	242
399.033	772.573
799.73	222.239
257	267
654	240.5
145	278
307.588	304.263
636	243
90	254
408	268
371	269
326	270
840	246
747.634	49.8792
371	257
608	246
505	259
560.31	774.79
495	257
392	260
800	250
207.83	509.322
451.13	315.902
250	260
465.4	851.4
289.299	583.586
745	383.5
366	374
840	384
324	372
837.416	849.609
397	379
670	381
566.96	657.297
156	368
609.08	372.985
864	380
664	388
648	384
852	382
728	384
215	366
436.72	510.985
197.5	377
232	376
654	389
193.975	333.636
150	376
820	390
351	369
69	372
642	399
249	354
334.745	503.78
787	402.5
740	398
41	364
498.238	398.479
107.5	378
158	352
678	401
540.358	522.069
417	351
415.106	675.032
447.804	239.974
578	407
842	411
463.6	375.6
570	411
690	415
157	334
731	414.5
117	328
138	336
642.887	566.406
227	334
305.926	525.948
749	417.5
424	336
538	423
113.5	318
68	316
397.5	338.5
828	422
736.5	103
483	333
118.4	345.6
252	340
90.5	318
335	325
272	324
83.5	342
49	336
769	435.5
295	325
830	437
585.803	412.335
559.201	441.154
416	324
714	439
170	324
386	314
6	364
219	326
395	317
272.4	340.4
724	442
566	445
154.071	567.514
350.263	539.249
852	318
265	439
554	315
722	315
135.5	433
780	322
741.537	375.757
116	424
696	320
538	319
239.5	433
198.408	366.335
16.5	412
449	439
128	440
609.08	236.095
672.261	548.117
22	404
328	436
490.479	495.467
219.468	389.058
822	325
194	440
141.879	746.525
846	325
56	436
134.5	415
235	418
497	427
533	333.5
75	440
12	380
179.565	605.201
786	331
299.829	378.528
61	444
860	346
714	339
287	417
764	346
824	340
32	444
387	417
395	417
107	432
434	410
780	354
770	355
499	409
804.163	381.299
631	352.5
784	348
54	380
267.6	383.6
8	436
562	355
613	353.5
391	401
122	388
274	398
332	400
459	401
520	360
763	362.5
484	400
306	402
291	401
610.189	494.358
856	356
401	399
281	403
24	432
409.009	477.178
152.5	411
498	390
646	369
263.805	648.984
665	21
421	387
489.37	667.273
834	375
810	375
380	384
567	513
216	500
532	516
222.239	319.227
727	513
53	480
497	507
515	525
315	497
235	510
712	536
186.77	433.395
189	506
565	531
381.853	442.262
696.5	126
469.419	402.359
667	541
514	542
395.154	222.794
422	494
833	559
630.6	719.4
82	508
257	479
674	566
663	569
749	563
456	480
60	504
691	573
455.563	376.865
721	583
678	586
99	460
756	580
502.117	579.707
839	585
445.033	523.731
848	584
807	585
39	456
586	598
695	601
307.588	513.756
662.839	194.529
841	34
405	463
619	605
824	600
552	608
219	474
737.6	585.6
808.5	142
9	480
842	622
751	617
535	617
585.803	558.093
825	35
438.937	691.104
393	455
24	488
579	621
862	618
93	476
622	626
620.165	463.876
832	616
821	619
56	464
548	628
559	633
622	634
324.6	478.6
21	480
713	36
586	638
649	36
569.177	333.082
404	448
705	639
632	640
748	450
760	448
639.008	481.057
410	628
684	454
28	568
106.5	596
217	612
350	636
524.5	109.5
597	457.5
74	584
593.562	408.455
82	592
153	636
580	462
253.83	597.442
627.924	244.408
245.5	594
718	465
284	600
225	588
277	606
64	640
601.876	449.467
189	588
228	608
410.118	419.539
632	476
740	478
310	588
408	584
469	582
208.384	709.393
545.346	420.648
372.985	454.455
274.412	742.941
807	484.5
108	544
44	512
297	566
18	632
202	560
469	566
75	544
559.201	277.661
678.357	524.84
602	491
470	556
185.4	742.4
103.5	516
382	556
491	546
493.804	341.395
308	536
506	540
455	538
474	540
778	499
283	514
448.913	609.634
692.4	76.6
736.5	123
531.5	186
492	776
666	782
786.428	387.949
[truncated: 5,736 more rows]

## Sheet: JC_10145
261	760
252	758
224	758
390.114	496.407
82	734
174	750
474.403	424.426
338.273	582.56
655	779
342	762
344	2.5
479	764
118	734
353.564	642.234
363	772
328.949	501.629
226	2.5
416.5	43
19	678
441.955	393.471
38	734
461	752
584.5	11
436	750
363.5	755
462	746
120	2.5
136	718
501	736
61	750
46	758
363	740
510	730
321.49	376.688
693.329	3.72958
419	732
273	712
244	742
441	720
301	712
140	734
650.439	589.647
3	710
393	712
69	758
34	646
381	696
46	646
470	706
341	696
349	696
167.5	692
390	698
378.5	705
715.334	21.2586
346.5	705
30	758
443.074	488.575
346.105	466.571
208	710
559.5	208.5
504	686
268.157	466.198
15	766
404	678
26	750
466.198	614.635
360	686
60	662
31	742
451	676
154.778	399.065
327	668
167.831	242.05
217	658
371	676
379	676
11	726
462.841	368.483
234	646
582.933	573.237
276.362	415.475
184.241	381.163
364	670
491	660
350.581	369.974
52	702
336	646
415.102	309.182
155	666
44	694
411	552.351
69	686
472	646
141	674
101.818	695.94
12.5	734
298	658
221.4	90.6
576	646
600	646
555	647
315.523	420.324
509.088	274.124
344.986	193.192
622.5	659.5
637.5	664.5
398.4	468.6
699	663
316.268	205.127
762.699	195.057
656.5	669.5
609	677
581.5	161
747	671
416.594	469.927
248.39	706.01
635	679
182.004	402.422
752	678
562	688
449.042	515.428
617	693
519	691
585	693
161.491	724.285
410.254	396.827
546.4	692.4
292.5	49
577.339	364.007
38.5	3
601	709
211.094	112.26
403.168	466.198
223.402	567.269
519.904	710.485
637	721
689	725
664	726
637	729
533	729
775.5	176.5
590	732
712	742
728	742
460.603	345.359
575	739
753	42
127.4	479.4
530	744
583	747
436.361	582.56
158	782
654	756
780	746
675	759
726	764
367.364	407.643
689.4	530.6
709	761
614	764
639.4	540.6
344.986	432.258
446.058	419.578
713	773
383.028	380.79
341.257	302.096
688.5	10.5
706	768
371.839	707.128
247.644	254.73
48.4845	64.1488
311.42	469.927
772.023	722.047
491.186	465.079
205.873	402.795
571.372	670.579
502.375	515.428
721	64
546.384	597.479
264.054	662.746
568.388	596.36
521	66
585	67
452.5	56
518.039	380.044
121.584	500.137
566.896	588.528
247.644	240.558
444.5	56
614.5	292.5
294.264	619.11
759.5	301
114.871	676.546
212.959	225.64
102.563	548.994
681	74
602.7	386.385
584.798	410.254
569.507	652.304
550.486	680.648
336.5	73
530.346	682.513
560.556	311.42
334.17	365.126
360	4
292.6	344.4
705	53.5
586.663	357.667
240.931	711.604
712.35	164.102
694.987	679.338
686.616	640.742
248.763	173.425
90	4
368.11	595.614
101	4
364.753	589.647
342.5	66.5
347.597	437.853
497.526	444.566
54.8248	604.192
521	57
61.911	422.934
313.658	162.61
455.6	369.4
307.69	397.2
444.939	445.685
76.6	372.6
545	59
583.306	613.516
372.585	720.555
554.589	469.554
492.678	556.826
455.755	516.174
341.63	447.177
649	91
581.5	386
224.148	522.514
296.129	39.9065
130	5
312.912	489.321
146	5
504	5
392	5
751.5	389
557.199	247.644
409.135	577.339
172.68	245.406
150.302	604.938
631.045	201.024
761	94
757.105	202.889
49	5
439.345	442.328
82.7967	331.56
500.51	573.237
258.087	409.135
24.2423	509.088
568.388	286.805
325.219	770.904
641.861	449.414
521	104
553.843	478.505
76.4564	507.223
165.593	709.366
600.6	502.6
238	6
587.409	585.917
180	6
694.075	452.771
452.5	105
385.639	467.316
645.217	430.767
108.6	527.4
454.636	539.67
271.513	321.49
737	80
197.295	466.571
219.672	324.101
424.426	98.4609
717	82.5
626.197	621.721
453.4	633.4
490.813	725.03
420.4	656.6
300.5	98
77.2023	765.31
0.745916	203.262
467.316	373.704
286.432	469.927
231.98	498.645
593	85
29	6
214.451	669.087
745	86
431.6	687.4
377.4	682.6
95.1043	239.812
581.5	370
595.5	375
179.02	227.131
322.236	557.572
244.288	463.96
577	90
641	90
501.629	694.448
577	124
504.5	123
335.662	755.24
651.931	748.154
769.5	520
336.408	485.591
352.072	420.697
487.083	367.737
587.036	600.09
450.16	364.007
549	129
569.88	514.682
693	129
422.561	319.998
683.5	558
621	133
645	563.5
461.722	475.522
591.511	594.122
639	136.5
159.626	189.836
757	137
376.688	712.35
121.584	703.772
755.5	598
536.314	439.718
363.634	383.401
355.429	696.313
779	141.5
436	6.5
573.5	612
597.479	216.316
709	145
589	147
656.5	623
463.96	591.884
593.4	392.4
470.673	667.595
713	631.5
546.011	96.2232
756.6	145.4
600.6	146.4
377.061	407.27
368.483	286.805
457.993	608.295
549.5	446
621	107.5
501.629	325.965
304.5	150
374.45	396.454
446.431	303.215
116	590.5
537.433	502.375
698.177	482.981
127.925	516.92
624.332	309.928
435	616.5
485.218	418.459
251.747	512.071
699.296	378.552
613	112.5
199	578.5
480.743	409.135
289.042	438.226
121	622.5
368.856	337.9
577	115
440.091	162.983
118	614.5
741.814	623.959
246	558.5
565.404	353.937
496.5	567.5
264.8	409.881
498	562.5
296	7.5
309.5	129.5
587.036	91.3747
277	556.5
475.149	372.212
481.116	192.446
386.012	349.835
705	120
359.905	762.326
585.5	504
255.476	135.757
374.5	515.5
482	522.5
379.298	161.491
351.699	551.978
112	7.5
62	725.5
478.878	382.655
478.878	399.065
427.783	446.058
479.5	184.5
339.392	374.077
187.971	222.283
328.576	557.572
565	189
61.5	10
176.6	429.6
783.212	588.155
574.728	369.601
105.174	493.424
593	194
515.428	337.154
455	739.5
565	195
468.5	176
589	197
343.121	343.494
376	10
251	713.5
515	197.5
280.464	472.911
701	197
684.751	130.535
594.495	746.289
251	737.5
404	725.5
120.5	753.5
401	711.5
190	10
557	201
477	711.5
138	10
384.5	168
537	204
445.685	255.849
76.0834	61.911
459.857	481.116
401	687.5
75	653.5
153.286	422.561
472	9
418.086	422.934
408.016	442.328
352	9
311.047	200.651
18	10
606.43	525.125
96.5961	522.514
773	215
352.5	156
644.5	650
103.682	33.1933
713	154
421.443	559.437
645	153
120	12
365.872	142.843
149.929	477.013
462.095	450.533
73	12
306.572	266.665
91	12
602.5	664
269.649	647.455
400.93	380.044
640	9
622.84	722.42
380.044	431.512
41.5	12
728.5	670
661	163
456	12
480	12
741	165
769	162
665.5	693
466.198	500.51
681	164
699.6	411.4
209.229	514.682
357.294	470.3
525.5	697
549.74	304.334
705	170
290.39	379.812
551	714.5
330.441	662.001
569	172
533.703	749.646
728	733.5
661.628	600.09
543.4	171.6
557	177
655	738.5
326.5	191
480.37	618.737
765	181
432.5	190
467.689	396.454
65.2677	206.619
645.963	731.744
501.256	727.268
698.5	776
227.131	261.444
293.518	761.953
589	253
613	253
561.302	647.082
281.956	322.982
368.5	250
313.285	672.07
321.49	512.071
719	257
755	263
415.475	415.848
769	260
408.5	242
95.6	581.6
763	267
389.741	314.404
338.273	557.199
408	14
627	271
731	275
542.281	514.682
93.9854	188.344
150	14
593.5	66
327.084	367.737
597	282
133.734	377.726
457.993	486.337
625	284
529.6	359.159
268.53	414.729
282.702	619.483
707	287
315.523	472.538
601.208	670.206
768	283.5
583	289
121.957	729.133
599	293
22.4	686.4
333.052	405.405
319.4	539.6
527	297
689	300
621	298
671	301
351.699	584.425
576	299.5
725	298
641.5	72
333.425	590.393
328.576	339.019
449.787	447.923
717	302
632	303.5
539.67	388.995
451.652	2.98366
430.394	362.515
513	312
385.266	362.142
465.825	507.223
647	220.5
729	220
330	309.5
569	220
545.638	350.954
211	297.5
305	310.5
489.694	408.016
130	17
692.853	782.483
369	298.5
765	223
601	226
145	313.5
361.396	475.522
317	290.5
10.6	455.6
460.976	456.501
645	229
530.346	688.481
433.5	291
193	281.5
428	16
743	230.5
440	16
725	233
274.5	282
162	16
235	293.5
102	17
342.003	733.981
210	16
376.315	26.48
427.41	302.096
549	235
705	236
22	307.5
757	239
384.5	276
29	17
188	275.5
389.5	271
18	299.5
51	15
237.947	519.904
675.054	24.6152
537	244
270	261.5
36	271.5
595	247.5
9	16
717	249
414.5	255
621	249
565	251
496.5	252
768	22
725	382
659.39	111.514
668	381.5
262.935	482.608
44	20
302.842	530.346
643	391
386.385	356.548
352.5	364
199	373.5
539	395
544.146	656.779
491.186	484.845
411	360.5
569.88	342.003
236	347.5
769	400
400	351.5
607	405
565	406
504.5	352
593.749	452.398
593	412
85	367.5
467.5	345
15	371.5
675	415
715	415
639	417
688	419.5
284.5	344
597	418
517	422
641	424
500	19
8	375.5
648.947	329.695
626	426.5
82	18
196.549	232.353
250	18
485.591	400.184
561	432
622	432.5
448.669	565.777
412.119	274.497
713	436
502.747	223.775
276	327.5
452.398	397.946
469.181	543.773
485.6	198.6
711	445
288	319.5
535.195	478.132
151	329.5
65	19
268	18
18	20
296.875	689.599
542.281	563.913
541	314
479.997	158.88
150.302	528.855
56	24
591	317
378.5	438
749	322
469.181	389.741
348	25
553	324
364.38	419.578
179	445.5
603	327
529	328
371.093	493.051
635	331
504.5	428
513	332
727	333
449.787	487.829
414.356	500.883
428.156	583.306
218.553	295.383
144.5	422.5
722	342.5
669	342
394.963	562.794
441.209	537.06
317.6	25.6
510.5	418
359	420.5
749	346
142.843	455.382
781.347	315.15
101	25
355	408.5
284.94	171.934
628.434	405.405
603	355
343.867	442.328
496.579	358.105
432	23
554.962	515.801
120	22
679	357
303.588	697.805
74	22
675	363
96.2232	427.037
338.646	331.56
311	404.5
307.69	355.802
184	23.5
516.92	397.2
275.989	579.95
778.736	608.668
405.405	284.567
543.773	486.71
608	21
492	391.5
60.5	399.5
493.796	634.029
311	392.5
264.5	396
358.413	606.057
658.644	508.342
83.1696	603.446
587	375
703	373
560.183	399.065
287.5	385
135.5	392.5
193.938	218.926
730	517
625	520
430.767	493.424
350.208	482.981
655	522
685	524
379.298	365.499
144	29.5
720	535
5	26
321.863	262.19
726	529
735	530
618	533
495.5	497
254.357	287.551
548	547
728	551
647	546
45.5	29
529.5	130
497	490.5
715	558
402.422	512.817
546.757	419.205
399.438	487.456
543.4	386.758
72	499.5
305.6	29.6
554	573
447.55	129.789
604	571
27	26
709.6	550.6
563	574
767	586
742	585
533.5	137
37	26
279.346	448.296
642	581
680	33
504	27.5
628	587
776	583
614	593
14	29
574	593
333.052	211.467
515.6	699.4
173	477.5
260.5	468
753	608
555.335	155.524
519	610
724	619
625.824	196.549
526.244	346.478
693	612
132	26
610.532	170.442
644	627
550	625
536	35
274	461.5
237	461.5
679	634
65	27
525.6	622.6
191.327	512.071
638	633
423.5	453
400.557	657.898
480	26
703	642
113	27
558.691	262.562
452	26
721	640
693	644
468	26
528	639
240.185	333.425
768	35.5
607	642
480	36
281	629
752	26
725	450
171	619
696	26
56	33
600	26
184.5	613
501	637
372	36
226.4	649.4
297.248	449.787
288	36
36	33
781	450
228	615
286	643
309.5	614
610.532	512.071
125	591
363	617
562.048	503.12
33	599
145	635
377.061	276.362
607	457
352.818	544.519
247	635
400	615
362.888	559.81
368	623
519.531	1.49183
234	631
291	625
380.417	560.929
743	465
753	464
489	605
105.5	643
346	595
336.035	319.625
689	464
148	583
715	463
228	583
324.5	608
168	33
221	579
136	33
486.71	331.56
660	473.5
703	473
313	581
537	472
480	591
409	589
188	599
82.5	619
268	583
171	595
275.5	586
272.632	629.926
160	607
317	589
127	615
77.5	627
675	475
173	603
245	595
378	587
349	589
414	571
769	484
749	482
304.334	746.289
323	569
430	571
352.072	31.3285
11	615
326.5	564
424.799	380.044
652	485.5
567	485
142.5	557
86	543
53.5	519
128	559
330	571
268	575
565.404	334.17
249	547
391	569
260	31
367	553
195	571
254	575
484	559
94	30
579	491
491.932	472.911
234	567
369.601	683.259
438	547
377.807	447.55
59.5	535
202	567
153	515
143	515
398.5	540
120	575
479	537
589	498
194	527
441.5	542
110	575
174	30
617.246	426.664
58	551
341	541
40	559
204	30
741	502
308.436	173.425
162.983	476.64
19.5	607
488	527
42	567
157	531
379.298	503.493
654	504.5
750.4	299.6
771	511
136	535
267	521
337	525
222	30.5
324	527
245	531
124	31
428	44
493	775
164	749
228.623	780.228
196	43
418	769
433	775
742	779
351	763
56	41
257	767
506	769
172	757
81	741
56	717
468.5	766
180	43
368	44
510	761
458.5	762
444	765
168	43
520.5	190
408	43
196	773
451.652	134.638
97.715	712.723
367	747
158	765
431	747
404	749
200	765
316	757
509.088	472.538
393	751
288	757
166	717
438	737
288	733
220	725
26	38
520	47
638.131	232.726
138	41
352	741
465.5	728
288.5	742
215.5	715
260.5	742
625.451	352.818
359	715
416.594	632.91
513.19	494.169
14	669
263	715
119	43
153.5	731
536	48
183.122	755.24
281	719
180	741
513.936	367.737
174.544	253.239
203.262	206.992
8	38
382	721
156	741
544.5	202
23	653
6	685
224	39
363.5	700
331	699
237.201	288.297
52	653
133	681
224	693
90	661
235	689
488.5	702
296.502	362.515
227.5	683
474.5	698
306	705
420.697	723.539
299.112	330.814
680.4	264.4
439	699
302	681
162	701
436	693
592	50
58	669
21	42.5
434	681
375	691
11	773
529.6	487.456
394	681
115	645
251	697
66	37
482	681
387	683
241	697
79	37
406.897	419.578
392.352	601.954
467	675
273	663
234	653
360	661
417	663
261	671
782.466	392.725
47	39
237.947	202.516
58.5	709
424.426	469.181
206	38
31	41
410	657
147	665
454	649
124	685
511	651
131	673
158	677
681	646
632.537	581.442
536	653
555	656
717	658
3	781
564	657
412	52
540.5	157
735	668
447.177	500.51
167.458	632.91
344	51
216	52.5
551.5	667.5
561	670
9	48
424	51
345.359	495.288
268	51.5
198	52
590	675
698.177	596.733
674	679
723.5	679.5
76	52
658	679
569.134	444.193
240	49
468	50
616.873	386.012
738	687
679.903	401.676
91	51
165.4	280.6
752	701
485.964	437.107
170	50
641	694
705	694
745	694
56.5	52
688	709
34	52.5
665	702
682	703
576	709
585	710
628.061	101.818
206	47
767	716
719	716
34	781
524.006	183.122
68	46
753	726
647	724
36.5	45
448	47.5
213.705	283.821
99	45
388.995	763.818
375.569	424.426
513.563	6.34029
551	732
170.069	573.237
620	737
440	46.5
188	48
539	744
748.5	179
773	754
148	44.5
402.422	534.449
302.469	461.722
194.4	302.6
243	777
47.5	47
231.98	438.226
587	760
566	763
340.511	118.974
438.972	435.242
700	761
561.4	754.4
401.676	294.264
783.6	758.6
689	774
520.276	296.502
572	769
306.944	656.779
336	45
458	777
450.5	778
601	774
188	59
85	58
752	61
400	60
169.323	410.627
26	56
112	58
15	56.5
504	59.5
340	59
466.571	350.581
39	59
160	57
292	58.5
543.4	189.836
224	57
5	55
340.138	435.615
281.956	390.86
716.5	274
151.794	98.8339
328	57
612.5	278
56	60
419.205	379.671
260	56
712	68
270.022	479.997
60.0462	65.2677
550.859	4.4755
632	70
427.41	421.816
409.881	114.125
143.962	506.85
602.327	564.286
47	55
449.414	430.394
234	53
449.414	227.877
180	53.5
474.03	469.927
465.825	525.125
365.126	236.828
649	4
121	55
149.929	506.85
66	55.5
101	55
113	70
86	69
580.696	754.121
298.4	67.6
218	71
632.91	420.697
736	54
244	74
9	65
122	67
200	73
156	74
575.101	694.821
236.455	405.778
44.382	328.949
42	71
122	74
504.985	447.55
761.207	67.1325
325.219	329.695
146	69
96	72
299.112	383.028
518.412	461.349
421.07	649.32
53	74
600.5	234
522.514	176.409
449.787	86.1533
594.495	385.266
424	64
10.5	73
180	65
154	64
94	61
453.89	434.496
234.218	621.721
429.648	127.552
599.344	542.654
200	61
126	65
273.005	779.855
347.97	408.389
234	61
104	65
485.964	343.494
283.448	425.918
590.393	368.483
169.696	2.61071
19	67
31	67
324.846	576.22
378.925	653.795
189.463	490.44
133.146	411
724	91.5
290.161	227.504
82	85
166	87
442	90.5
500	90
168.95	562.421
535.568	712.35
356	89
466	89.5
109	85
57	83
421.443	312.912
326.338	416.594
15	82
372	87
734.727	428.529
560	94
391.606	666.476
753.002	488.575
624	94
530.5	395
704	94
752	94
102	90
255.103	356.548
11.1887	122.33
134	83
320.744	446.431
182	83
755.613	209.975
146	84
39	88
508	85
121	89
580.5	406
416	84
272	83
608	98
778.5	411
732	97.5
636.5	410
22.5	76
4	80
534.5	413
468.435	626.57
254	80
424.799	691.091
738.457	200.278
631.418	283.448
464	82
173	80.5
648.947	291.28
430.767	452.398
317.6	78.4
8	89
34	77
79	75
105	76
356.175	399.811
456	79
408	79
666.6	220.6
371.466	323.355
327.457	447.55
213.332	235.337
27	85
120.465	552.351
368	78
98	81
216.4	502.6
258.46	486.337
461.722	537.433
87	79
116	80
192	78
472.911	579.95
100.699	650.812
362.142	426.291
210	77
72	80
416	75
584	107
300.604	421.07
162	104
521.768	556.453
117	103
544	75
554.962	772.396
464	106
500	106
392	106
260	107
584	76
146	105
13	99
308	104
97.6	105.6
490	104.5
75	101
614.635	92.4936
268	105
32.5	103
292	105
44	104
325.592	404.287
336	102
29	94
345.359	247.644
454.4	747.6
368	100
188	102
19	91
438.599	677.292
363.6	523.6
384	101
53	106
385.6	660.4
120.4	599.6
59.5	92
557.199	457.62
142	96
529.6	462.6
316	99
650.439	389.741
284	99
515.801	676.919
334.916	425.172
646.5	357
240	98
662.746	145.827
568	86
74	92
452	95
429.6	623.6
93	98
280.464	480.743
23	102
459.484	374.077
42.5	95
5	107
306.944	77.5753
399.438	182.004
396.827	741.814
324.474	441.955
226.759	294.637
400	92
746.5	375
302.469	317.76
230	94
496.4	580.4
112	95
664.5	376
52	98
292	122
780	523.5
416.967	341.257
480	123
173.053	19.3938
70	119
95.4773	273.751
696	535.5
640	126
771.6	441.6
488	121
538.178	319.252
8	115
714.5	542
300	118
356.548	385.639
24.5	111
217.4	332.6
176	116
712	128
416	118
666.6	172.6
217.435	488.202
400.557	269.649
444.566	547.502
62	120
592	132
124	122
170.069	388.622
455.382	329.695
352.445	305.08
139.486	416.221
206	119
568	134
180.512	248.763
467.316	251.001
664	136
93	121
222	113
292	114
736	138
775	592.5
579.204	436.361
79	110
332	114
252	112
98.8339	198.787
66	111
513	590.5
709	586.5
108	110
324	112
700	141
348	113
340	110
484	111
100	115
128	108
36	112
28	119
680	148
441.955	453.144
569.5	623
276	111
533	626.5
156	109
55	115
90	112
192	111
46	114
613.5	635
408.016	384.147
770.4	144.6
18	117
138	111
748	151
773.5	635
226	148
393.844	324.846
734.5	449
27	136
400	152
528.5	448
322	149
256	150
456.501	452.398
12	128
266	151
432.258	408.016
392.352	524.006
623.586	339.019
458	149
329	637.5
748.527	709.739
156	623.5
686.5	457
434	147
352	146
147	149
177.155	35.804
240.5	637.5
45	144
336	148
236	150
410.627	755.24
404	146
110	138
601.523	605.671
85	150
259.952	297.248
782.466	243.169
358	141
288	142
21	126
304	142
502	143
462	143
389.741	782.093
654.5	469
184	140
491.559	638.131
184	591.5
344	144
253.4	404.6
173	139
50.6	386.6
148.81	450.906
736	114
308.063	420.697
128	142
624	115
284.194	561.675
223	141
113	146
232	142
633.283	352.072
39.5	152
338	139
29	152
225.64	269.276
288	134
428.529	515.055
640	116
639.623	198.414
192	128
262	571.5
312	136
200	130
438	131
217	135
776.126	415.475
100	125
423	130.5
115	125
177	133
247	135
412	132
260	130
396	132
208	134
496	128
50	535.5
32	128
254	527.5
80	134
43	128
709.739	15.6642
100	136
127	134
654.6	189.6
180	125
65	128
668.5	506
117	132
696	122
13	144
93.6125	496.78
232	127
252	127
212	126
112	551.5
0.745916	334.17
222	126
109	128
38	136
648	123
299.112	455.009
774	188.5
324	182
190	178
280	184
362.515	634.029
512	190
55	176
485.5	759.5
158	182
416	180
3	160
195	185
484	180
36	176
140	184
84	724.5
130	184
434.869	502.002
548	193
300	180
46	176
117	170
244	182
267.411	625.451
720	196
396	176
173	171
346	175
24	160
406	177
121	184
397.573	358.04
220	170
432	174
278	177
230	170
382	736.5
513.19	487.083
215.57	372.958
300	170
154	174
465.5	719.5
113	180
209	177
103	178
324.101	1.11887
341	718.5
231	728.5
309.555	529.227
245	165
400	168
474	169
572	203
341	165.5
178	162
216	162
399.811	429.275
567.642	536.314
317.76	117.109
67	160
724	205
184.614	543.773
636.266	507.596
207	163
528	206
116	156
585.171	530.346
126	156
102	156
147	167
139.4	163.4
166.339	226.759
7	170
539.757	542.984
498	161
172	154
221	155
596	211
231	155
140	154
252	652.5
71	168
508	158
720	214
624.332	437.107
192	154
552	214
617.619	222.656
202	154
117.855	309.555
333	159.5
436	158
541.162	582.933
18	170
51	168
428	652.5
499	658.5
304	644.5
330	153
61	168
91.5	165
263.308	339.019
380.79	394.217
41	168
586	153.5
778.4	158.6
31	202
402	217
709	649.5
235	213
326	215
497	217.5
253	213
414	215
262	217
626	155.5
704	156
98	208
189	213
139	215
491.559	453.517
452	214
380	212
340.511	475.894
116	206
738	157.5
245	217
292	212
529	669.5
434	211
161	217
39	210
528.482	469.554
221	205
539.67	97.715
26	194
374	207
194	206
498	209
254	204
184	206
115	216
86	218
73.4727	356.175
520.276	588.155
624.5	39
532.211	377.061
301.723	549.74
294	203
87	212
459.857	89.8829
23	186
245	209
422	203
588	169
49.4	213.6
77	214
66	190
368	200
43	780.5
226	198
41	186
235	197
360	202
596	173
144	198
576.966	627.315
654.5	731
55	194
507	196.5
132	200
47	194
246	200
729	10
104	186
207	199
76	188
460	196
197	199
30	212
369.228	664.238
728	176
177	201
36	194
79.5	199
237	189
124	202
644.472	488.575
174	186
352	190
362	193
516.6	442.4
380	192
366	187
210	192
516	183
374.45	94.3584
318	187
256	188
61	200
43.5	202
688	184
246	190
755.5	768
552	252
65	240
398	251
31	234
317	249.5
422	251
329	251.5
20	234
116	240
694.6	461.4
392	246
462	247
200	250
606	257
476	246
628	262
287.551	512.444
520.276	531.465
318.506	415.848
100	236
37	242
126	236
56	240
46	242
385.4	624.6
260.5	14
664.5	63
16	224
80	248
634	267
563.913	460.23
295	242.5
488.948	316.268
370	243
73	250
524	270
725	269.5
159	239
708	270
196	242
517	273.5
404	238
430.6	644.6
464	238
640	280
630	277
484	236
507.969	325.592
230	240
377.807	171.934
685.497	571.745
56	222
614.6	489.4
77.5	223
672	284
114	224
154	230
499.764	271.513
89.8829	650.439
390	233
536	288
135	231
121.584	629.926
577	16
612.024	569.88
430	231
606	293
721	16
312	230
49	224
302	231
54	230
680	300
168	220
664	300
322.609	599.717
154	220
641	303.5
648	304
478	225
254	220
596	302
392.352	341.257
690.345	411.373
220	220
253	227
716.825	614.635
702	309
383.774	743.678
138	224
236	226
586	311
634	311
522	311
641.4	502.6
61	232
486	219
616	312
374	306
297	311
159	302
455	309
314	310
277	311
202	300
322	310
144	304
656	224
648.5	54
126	288
720	224
60	296
637.012	477.386
453	303
461	303
329.322	144.708
84	288
126.06	327.457
75	288
474	298
548	227
64	288
263	305
488.202	478.132
632	228
309	291
350.954	402.795
584	228
535.195	452.398
332.5	16
422.934	21.6316
143.962	411.373
88.3911	655.287
341	291
274	294
350.208	469.181
752	230
474	290
81.5	310
355.429	343.494
696	230
225.267	383.774
319.625	405.032
317.387	440.463
124	304
282	282
[truncated: 7,582 more rows]

## Sheet: JC_10312
116.252	285.346
408.996	401.246
40.5121	298.732
176.492	311.062
66.5	714
436.826	361.79
543.214	158.525
284.5	43
418.507	379.052
372.711	416.394
65.8761	387.507
499.179	276.891
162.048	359.324
27	654
362.5	713
377	712
376.938	292.391
322	714
244.129	340.301
131.4	445.28
270.198	175.435
482.27	338.892
256	694
396	702
426.5	705
110	670
416.746	460.076
132	686
233.5	684
197	682
114	662
182	686
213	706
84	646
143	698
245	706
184	694
301	688
65	654
455.5	683
119	646
281	664
106	702
323	668
331	668
291.5	667
336.5	661
529	51
319.165	338.892
271	668
16.5571	640.443
214.5	648
86	702
285.346	498.827
378	650
74	678
467.5	659
64.5	682
217	674
312.471	221.936
412	646
440	646
2	2.5
505	648
224	662
281.116	251.877
573	649
673	653
398.075	571.748
368	3
642	656
268.436	403.712
413.928	238.493
658.4	91.4
689	661
377.6	463.4
658	664
152.537	413.223
694	676
677	673
312.821	176.49
515	679
677	681
314.6	458.4
533	689
324.449	213.833
646.784	382.222
630	692
184.946	324.449
193.401	326.21
478.042	506.577
642	696
620.363	458.315
545.5	168
576	702
664	702
645	705
633	40
151.48	540.396
295.21	420.621
671.091	417.098
11	3
651.716	139.502
581.612	291.687
695.5	178.5
625	43
33.8188	310.005
210.31	386.098
394.2	422.03
673.5	180
31.6	455.4
368.131	690.114
609	61
364.256	456.553
395.609	209.958
52.1373	232.504
633.5	260
365.665	469.588
593.237	481.213
252	3.5
652.5	261.5
321.278	329.381
513	63
392.791	404.064
660.875	200.799
553	65
571.396	414.28
270.902	702.444
455.144	466.417
248.357	373.063
560.5	16
166.628	272.664
374.12	245.891
218.061	520.668
673.205	340.654
156.764	313.528
178.253	500.588
286.403	576.328
625	73
649.954	218.413
177.901	343.472
523.134	388.564
356	4
382.5	72.5
558.01	353.336
480	4
641	54
422.5	70.5
521.725	435.769
524.191	258.573
380.109	497.77
170.503	542.509
652.773	273.016
577	55
410.757	379.052
131.4	180.719
503.054	252.936
298.028	223.345
686.591	281.471
476.5	68
441.405	530.18
52	4
253.993	330.79
485.44	324.096
324.801	283.937
283.422	303.761
2.11367	640.091
183.537	223.345
245.186	427.666
195.515	386.802
527.714	276.187
652.42	471.701
244.834	356.506
643.966	272.664
183.185	400.189
492.486	181.071
375.177	369.893
561	60
569	60
49.319	414.632
291.335	364.256
527.009	455.496
618.602	266.323
382.5	89.5
500.5	90
186	5
340.301	357.915
568.93	395.257
535.816	452.678
569.63	114.137
144.434	339.244
135.275	361.79
255.05	373.416
668.5	397.5
417.098	182.833
239.197	294.857
386.098	207.492
465.6	259.4
108.854	206.083
390.677	491.077
601	98
599.226	333.608
525.248	280.766
550.259	356.858
412	4.5
357.4	301.6
317.051	437.53
457.962	341.71
158.525	156.764
456.201	452.326
418.941	404.588
392.086	535.464
585.5	444
3.17051	286.05
289.573	327.972
206.435	447.042
273.368	357.563
168	6
601.5	320
262.095	286.403
464	6
437.883	706.671
131.752	354.745
312	6
248.004	402.655
175.787	601.692
236.027	395.961
215.242	279.005
661	82.5
33.4665	368.484
460.428	229.333
685	83.5
107.093	297.676
311.062	479.804
541	83.5
554.487	146.196
490.368	102.865
481.213	354.04
61.2965	520.668
23	6
329.6	683.4
696	5
436.4	680.6
51.0804	287.459
542.862	316.699
284.748	317.91
515.736	414.632
380.813	212.424
356.5	92
327.619	621.42
244.481	344.881
715.5	526
206	7
553	527.5
221.231	404.416
689.5	536
147.253	448.099
301.551	395.257
383.632	479.804
422.5	120.5
331.494	335.369
569	128
313.88	358.972
716.535	263.152
303.664	570.339
210.31	195.867
70	7
553	134
527.714	121.888
477.338	382.927
635.511	238.493
623	136.5
219.47	338.892
622	584.5
227.572	233.209
708	578.5
328.324	362.847
2.46595	307.539
542	592.5
402.302	371.654
344	6.5
612.613	297.676
569	142
127.877	466.065
576.328	563.998
229.686	461.485
645	145
579.141	114.49
310.71	287.107
682.6	381.6
708	634.5
320.926	590.419
653	149
543.566	186.003
547.794	459.724
521	152
428.723	489.315
142.673	162.401
117.661	121.536
65.1716	598.522
269	636.5
404.416	413.223
443.167	200.799
641	110
494.247	411.814
433.5	621.5
170.151	125.764
491.077	195.867
154.65	598.169
417	612.5
141.968	190.935
34	8
460	606.5
193	578.5
255.402	584.078
242	582.5
81	8.5
271	608.5
136.5	596.5
36	630.5
182	598.5
225.811	130.695
427	592.5
195	610.5
73	622.5
481	580.5
336.779	374.12
425	564.5
634.5	490.5
87.5	514.5
189	570.5
26	606.5
223.345	86.6606
448.5	543.5
394.905	501.293
560	7
386	530.5
57.5	550.5
85.6037	392.791
456.201	500.588
658.6	325.6
417.45	355.802
672.6	322.6
73	558.5
115	10
123.65	168.037
500.5	184
94	10
386.098	272.664
537	192
227.572	227.924
591.828	461.838
422.735	311.767
713	196
651.716	318.812
187.4	426.4
425.201	459.724
650.659	369.54
10	661.5
263.152	427.666
197.981	406.177
180.014	335.017
689	202
47.9099	217.708
335.369	418.155
414.5	171
589	203
105	9
573	205
348.404	586.192
94	669.5
61	9
330.5	163
609	210
593	210
340.5	668.5
91.5925	434.712
254.698	412.871
238.333	404
421	663.5
604.51	434.36
598.522	428.019
240	645.5
337	647.5
72.5694	385.393
403.007	619.658
513	652.5
395.257	529.123
507.281	565.055
421.678	282.88
682	655.5
222.288	281.823
375.881	364.609
274.425	573.51
542.5	668
681	160
355.097	403.007
360.5	214
443.871	368.131
447.042	360.381
605	161
44.5	12
607.5	675
358.268	686.239
6	11.5
95.1153	260.686
514	687.5
485.44	238.493
466.065	265.266
484.736	525.6
162	12
646	715.5
126	11
677	173
190.583	401.246
334.31	248.002
134.571	469.588
120.832	1.40912
341.006	191.64
608	10
136.332	324.449
581	179
200.094	556.6
17	12
113.786	309.301
713	182
177.901	282.528
440.5	186
676.023	438.939
695.751	400.189
616	15
423.791	536.521
517	258
703	257
699	263
690	262.5
444.6	596.4
529	264
281.471	354.392
656	267.5
132.457	552.021
164.514	367.779
636.216	411.462
460	14
224.049	203.265
606	272.5
693	270
245.538	87.7174
198.333	411.814
587.249	374.825
520	275.5
282.88	426.61
679	277
243.072	482.974
254.698	627.056
138.798	527.714
419.564	471.349
284.994	278.3
679	289
185.651	274.073
308.244	409.7
440	13.5
630	292.5
353.336	284.641
703	297
675	295
232.504	343.12
622.829	425.905
635	299
270.6	552.4
480.156	398.427
320	13
170.151	251.527
704	17
71.8649	549.203
641.147	377.291
363.199	286.403
284.306	298.013
27	14
275.13	417.45
673	308
311.767	446.69
63.7625	267.38
243	305.5
402	313.5
349	310.5
211.015	207.844
144	17
377.291	112.377
705	224
677	225
74.5	281.5
106.5	285.5
17	267.5
191.992	315.29
238.493	425.201
597	227
549.555	337.483
473.5	299
657	226
292.039	624.59
7	279.5
521.373	362.495
229.686	446.69
501	294.5
607	228.5
494.5	294
545	230
522.429	422.735
325	294.5
118	303.5
111	17
435.769	323.04
641	234
65	17
350	273.5
87	15
14	299.5
27	307.5
279.002	2.46593
452.375	271.125
116.604	449.86
10.2161	524.543
479	268.5
255.754	418.859
657	240
55	15
520.668	442.11
156.764	345.938
292	15
244.481	350.517
444.5	264
12.5	287.5
653	247
633	246
93	279.5
96.1721	227.924
557	247
389	258.5
154	15
370.245	267.027
120	267.5
362.5	255
144.434	265.266
228	15
633	380
447	372.5
381	378.5
474	373.5
164	21
495	372.5
303.5	365
121	20
199.742	127.525
31	335.5
663	389
510.804	284.289
288.516	253.993
226.868	586.192
542.509	259.982
679	397
409.7	284.289
202	20
628.465	350.165
472.758	580.203
340.301	103.57
363.904	334.313
541.448	110.262
388	351.5
117.661	356.858
549	406
424	20
459.5	353
10	18.5
58	375.5
205.379	390.677
386.802	380.461
589	414
123.298	514.327
200.5	334.5
253	337.5
240	19
354.04	207.14
220	19
505.872	435.417
205.026	306.483
47	319.5
413.575	322.687
291.335	356.858
573	422
395.958	235.32
392	19
253.641	434.36
441.053	358.268
100	18
191.992	259.982
75	18
715	427
95.8198	503.406
252	18
206.435	415.689
568	431.5
237.788	340.301
292.4	194.4
21	20.5
577	436
36	19
393.5	319
705	440
239.206	413.415
358	321.5
232.856	330.085
382.575	289.221
231.799	639.738
697	316
488.963	355.802
210.5	434.5
368.131	522.077
666	314.5
36	419.5
380.5	432
292	25
466.769	457.258
377.995	161.696
154	443.5
358	437.5
327.267	223.345
82	24
675	327
697	328
94	24
75	439.5
230	24
371.302	209.606
107	25.5
242.72	2.81823
377.992	25.3639
317.051	232.856
242.368	262.8
711	345
588.306	340.654
48	22
110	391.5
231.447	138.798
690.466	362.495
587	359
135.5	408.5
473.5	399
372.359	333.256
206	407.5
214.538	166.98
58	23
627	367
525	366
33	399.5
150.423	306.13
349.813	346.642
392	391.5
311	380.5
401.95	282.175
176	395.5
225	389.5
650	517
485	510.5
118	491.5
672	30
219	497.5
387.5	505
606	521
39	483.5
429.78	175.787
543	530
486.813	400.151
73	479.5
533	532
160.287	278.3
500	499.5
509.043	305.426
696	543
186.708	509.747
130.5	510.5
243.072	279.357
437.883	229.686
226.091	494.271
605	548
369.54	379.757
434.007	164.866
211.367	459.019
238	28
218.061	333.96
593	560
327	492.5
433.655	240.606
604	563
511.861	455.496
166.276	349.108
7	27
29	26
589.71	94.4099
440	28
611	574
519	578
284	471.5
136.332	203.969
142	27
128	27
535.5	585.5
347.347	499.179
459.724	214.538
703	594
589	588
624	33
598	593
348	27
70	26
565	604
485	466.5
613	604
162.4	268.4
408	27
464.5	464
559	610
103	475.5
40	27
313.88	394.552
490.724	365.665
232	451.5
518.202	325.153
705.967	128.582
681	624
637.5	147
645	620
167.332	244.129
552	631
630	633
19	28
144.787	332.199
441.405	559.771
218	455.5
669.5	643.5
543	642
648	639
476.633	469.235
386.5	636
549	446
495.5	642
690	446.5
504	639
228.981	380.109
244.834	230.038
364	36
61	583
313	637
172	35
348	36
11	559
376.5	640
483.679	434.007
605	454
521.725	263.857
404	35.5
26.5	567
197	619
456.4	242.4
364.256	370.95
238	36
108	33
328	615
511.6	239.6
451	617
701	462
264	623
79	33
420.621	342.063
471.701	494.599
257.164	249.766
127	36
402	603
451	609
418	603
685	466
218	33
124	639
266.675	260.334
208	33
142	583
408	607
384	34
137	587
418	595
152	33
427	601
19	543
121	631
134	33
34	35
573	470
539	471
383	585
555.896	310.358
217	603
82.5	619
659	471
81.6	241.4
208	607
56	639
44	36
160	607
579	475
376	591
184	607
9	543
334	587
412	583
697	476
115	615
120	543
287.812	582.317
246	559
37	519
366.5	564
276	567
382	563
267	569
168	559
491	569
559	485
429.076	359.677
86	543
459	569
407	569
382	571
267	577
266	547
14	36
438	555
159.582	469.94
227	571
217.004	410.405
695	489
27	615
523.839	206.435
631.636	222.64
129	571
438	547
405	549
318	555
497.5	550
308.596	215.242
396	551
312	559
214	567
176	519
472.758	280.414
481	541
206.435	348.404
517	498
533	498
204.674	300.846
491	537
54	559
243.777	380.461
164.4	530.6
333	541
95	575
313.88	282.528
52	31
120	567
665	500
32.0574	261.039
63	31
219.117	350.517
211.367	441.758
460	527
559	505
683	507
320	30
194	543
88	31
198.333	319.517
5	35
390	515
303	521
439	513
509	517
143	539
463	513
599.226	389.268
342	523
154	42.5
264.209	149.014
192	43
41.5	717
232	43
22	709
105	41
244	44
88	40.5
440	42.5
50	41.5
258.573	335.369
9	709
137	713
148	717
219	713
40	43
368	717
24	37
398.78	215.947
463	715
78	43
495	715
672	48
340	41
460.428	478.395
116	38
584	49
302	705
182	39
356	40
75	669
445	695
574.919	608.738
504.463	553.078
358	705
243	681
330.79	400.893
47	653
419	699
242.72	494.247
64	645
452.326	344.529
469.588	518.554
444.928	481.565
331	691
344	693
353.4	244.6
311	691
384.336	238.845
349.461	403.359
260.5	662
72.5	697
610.499	234.97
60	39
454.087	376.586
502	673
242	653
376.5	662
124	701
412	661
261	671
381	671
476	37
495	659
134	661
456	37
508	37
608.033	428.371
261.391	319.165
200	38
16	717
548.146	306.483
84	693
181.6	647.4
281	655
482.622	681.659
387	651
290	657
271	659
33	709
325.858	503.759
549.4	613.6
552.5	154
604	649
208.901	453.383
594	655
496	52
565.407	172.969
541	658
219.822	234.97
512	661
499.179	316.699
85	49
616	661
292	51
7	45
154	52
569.283	657
321.983	218.061
88.0697	506.225
456	51
431.189	226.163
234	52
562	671
364.609	429.78
463.951	273.016
47	51
146.548	385.041
582.669	462.542
276.187	518.202
716.887	356.858
19	46
572	689
703	692
36	52
451.269	397.018
30.5	45
254	50
252.584	270.902
540	705
437.53	482.27
568	40
521	710
695	716
98	46
125.764	422.735
666	711
616	717
588.306	352.279
264	48
35.9324	227.22
565.76	318.108
320	48
236.027	113.434
429.072	202.559
125	45
274.777	130.343
365.665	190.231
182	48
295.562	567.521
213.129	358.972
232.152	356.506
416.394	302.607
294.153	307.187
115.195	213.129
702.796	229.686
239.197	487.554
58	48
492	45
68	47
144	46
348	45
120.479	338.188
483.679	313.176
308	60
237.084	364.609
239.902	267.732
345.233	474.52
54	57
105	58
457.258	533.702
202.56	433.303
255.402	163.105
43	58
420	59
87	57.5
116	57
266.675	194.106
218	57.5
32	59
568.93	301.198
4.9319	364.256
13	53
260	57
182	58
2	56.5
320	56
21	60
208	55
135.275	306.13
116.957	26.7732
464.303	234.265
126	53.5
501.293	511.509
399.132	680.955
76	53
144	56
249.766	283.937
164	56.5
488.963	336.074
272	53
64	55
673	4
675.4	120.4
447.042	439.996
348	53.5
352.279	436.826
97	55
463.599	381.87
123	70
395.257	473.815
39	67
466.4	67.6
463.243	107.796
412	73
77	70
385.393	461.485
328.676	181.071
432	73
202	71
344.881	198.333
142	73
105	68
112.377	535.464
330	71.5
113	74
366.018	357.211
244	67
341.71	251.879
366	69.5
96	73
272	70
58	74
234	70
331.142	190.231
11	62
458	67.5
396	68
363.199	327.972
47	74
345.938	100.047
715.831	448.099
146.196	546.384
425.905	210.663
68	72
538.5	235.5
7	70
462.542	452.678
716.5	239
241.311	245.891
219.117	319.869
158.173	415.337
708.433	264.561
416	65
351.574	363.552
79	61
162	65
673.909	382.222
212	66
534.407	407.234
312.824	496.713
351.927	494.247
209.606	269.493
118.013	428.371
672	59
114	65
145.139	410.757
326.562	551.316
287.812	391.029
70	63
368	61
97	63
29	67
19	68
273.368	231.095
220.879	252.584
61	64
50	65
179.31	233.561
492	61
33.5	83
235.322	569.987
272	90
608	92
336	90
83	86
108.502	343.472
505.872	329.381
492	89
245.891	256.107
264	87
408	88
229.686	177.901
328	87
520	94
112	83
61	88
160	83
539.691	346.29
552.725	296.619
311.062	297.323
95	90
50.5	90
180	85
122	88
263.505	501.293
26	76
14	77
104	87
649.5	411.5
142.673	277.596
132.457	433.303
192	85
640	99
4	80
496	83
41	90
560	99
203	85.5
86	77
170	79
389.097	410.762
104	78
448	82
343.824	590.419
384	81
324	79
238	82
100.399	490.02
248	81
676.5	426
228	81
178	75
696	104
23	85
411.462	330.085
428	78
532.5	434
188.4	498.6
268	78
94	82
219.47	355.449
206.788	213.129
188	77
12.5	86
54.5	81
122	79
492	75
43	82
76	80
361.438	377.291
252	105
380	106
65	102
151.128	467.474
413.575	117.309
267.027	506.225
87.7174	181.071
508	106
593.59	316.699
352	107
316	107
456	105
112	101
332	104
500	105
594.5	323
206	107
234	106
295.562	133.866
506.929	594.999
44	104
372	102
472	103
158	100
296	102
605.5	333.5
413.928	574.214
394.552	251.527
224	100
120	106
432	102
54	104
294.4	536.4
400.6	513.6
279.709	447.042
30	92
8	94
83	105
464	100
104	104
35	107
132	103
74	105
250	97
552	83
64.4	607.6
18.6708	446.337
496	98
152.537	294.857
253.993	256.107
260	99
488	97
205.731	320.221
496.009	401.246
113	92
572	85.5
192	99
393.495	397.37
394.552	507.986
557.657	457.962
304	97
296.6	617.6
364	96
208	92
589.005	227.922
120	98
11.6252	369.54
57	95
160	92
632.5	372
186	93
183.89	421.678
103	95
140.912	482.622
78	97
27	100
100	119
6	111
706.671	290.63
370.597	355.097
440	122
562	525.5
695	520.5
238	120
482.27	199.038
256	121
194	122
560	127
624	127
465.008	203.265
631	544.5
59	118
48	121
96	123
77	122
342.767	420.269
312	119
566.5	554
219	116.5
246	116
544	132
668	131
528	132
432	117
614	132.5
363.552	498.122
25	109
669.5	563
410.053	301.551
142	119
37	123
190.4	342.6
318.46	352.279
86	121
125	120
582.669	510.804
292	115
110	110
93	108
540	141
337.131	510.804
352.983	461.838
200	114
62	110
282.4	112.6
448	110
344	111
101	114
70	115
89	115
536	148
216	108
52	112
462.19	138.446
41	113
94.4107	389.973
612	149
581	634.5
138	110
512	150
226	110
18	117
290.278	300.494
31	116
358.972	295.562
613.5	643
7	120
80	113
172	146
390	151
441	637.5
271.959	280.766
57.4	141.6
114.5	143
51	140
91	144
274	151
135	147
448	150
181	147
258	145
164	150
155	149
392.5	622.5
528	110
256.459	222.288
30.296	412.518
24	132
290	147
122	583.5
554.487	267.38
485	145.5
96	583.5
65	591.5
276.891	385.393
440	146
355.097	523.134
25	551.5
312	623.5
85	150
334.5	602.5
243	139
346	141
418	141
560	113
224	138
94	152
368.836	316.346
141	139
182.5	589.5
331.142	420.269
268	144
151	141
570.692	476.633
210.31	591.476
262	137
361	137.5
197	143
512	114
490	139
15	127
480	138
36	639.5
27.5	124
456	138
288	140
187	143
161	143
84.1946	360.381
644.318	366.018
107	126
544	117
184	134
124	527.5
466.417	387.154
55	127
432	132
148.662	299.437
256	130
392	132
66	125
624	119
520.5	492
262.5	554.5
245.5	569.5
102.865	536.168
311	553.5
309	131.5
26	146
296.971	366.37
292.391	295.21
220	527.5
232	125
34	130
617	7
134	125
214	124
78	136
22	138
72	130
6	148
180	126
100	132
168.389	360.381
264	125
350.87	370.597
202.208	232.856
432	124
42	136
54	134
13	142
281.653	331.174
190	127
58.126	566.817
32	172
156	180
584	188
23	168
246	178
188.5	183.5
568	190
456.906	638.329
424	180
341.358	400.893
664	192
263.505	441.405
438	179
58	174
42	176
52	180
372.006	535.464
221	173
10	156
20	160
304	176
170	172
269	169.5
436	172
229.333	696.455
260	170
266	712.5
482.974	662.636
480	172
422	173
180	174
79.5	179
248.357	384.336
423.439	272.664
342	173
188	176
123.65	285.698
123	178
333.253	214.184
316	166
206.435	500.588
175.083	337.483
374.825	351.574
196	164
245	688.5
246	164
532.293	176.492
212.776	341.71
420	166
300	168
627.761	228.277
348	168
290.63	471.701
486	165
483	690.5
405.825	320.574
321	161.5
180	166
7	172
655.239	338.188
664.046	213.129
386	165
92	660.5
390.325	177.196
615.079	226.868
713	12
236	166
78	156
500.94	383.984
532	211
24	176
184	154
491	674.5
217.708	438.235
392	158
63	162
383.628	267.377
66.5	169
222	154
203	159
107	164
178	158
376	154
104	692.5
227.572	414.632
324.5	645.5
616	216
187	161
293.801	332.551
1.05684	561.885
417.098	400.189
491.077	472.758
534.055	381.166
543.918	357.211
428	154
81	164
139	211
359.677	481.213
688	154
112.729	351.222
628	153
85	208
512.918	633.397
568	154
294.505	376.586
467.822	95.1144
238	212
476	216
560	652.5
119	208
536	156
171	213
39	206
229	211
126.468	399.484
642.557	299.085
244	218
248.004	205.026
635.159	468.179
49	210
604.158	248.709
506	213
588	159
81.0241	307.187
190	218
156.764	402.655
13	188
89	216
318.108	462.894
483.679	395.257
347	206.5
488.611	348.051
361	203.5
520	166
179	207
264.561	280.062
12	194
129	209
177.901	408.291
188	210
296	206
250	198
352	200
410.405	268.084
53	188
111	192
160	196
281.471	405.121
685	713.5
192	198
579.146	348.051
668	173
234	196
23	218
101.5	191
246.595	223.345
702	174.5
336	196
712	174
83	186
152	200
177	199
533.702	183.89
125	188
31	212
316	198
118	186
92	188
396	192
70.5	199
81	200
450.917	323.744
458	193
318	193
235	187
181	189
115	200
135	189
37	198
509	189.5
96.5	197
492	188
382.022	329.406
251.5	190.5
175	193
458	251
18	232
311	248.5
358	249
255.402	238.493
225.6	249.6
695.398	134.218
8	230
101	240
606.272	343.12
648	254
163	249
450	247
53	242
6	222
508	246
186	248
68	248
26	226
197.628	252.584
86	248
345	239.5
442	243
417.45	333.96
141	239
261	243.5
35	248
542	273
450	239
462	239
376	236
529.123	253.641
432.951	428.371
15	224
656	280
447.746	503.759
430.667	627
187	229
712	284
6	242
102	226
581.965	391.734
32.5	220
388.916	251.527
580	286
391.734	238.845
210	228
302	235
526	289
231.095	167.685
237	235
596	290
514	291
669	289.5
282	229
367.427	226.868
354	231
346	231
694	297
598	297
109	220
266	231
105	234
111.672	338.54
207	221
358	225
688	304
74.5	235
668	302
698	303
518	305
374.12	566.817
70	228
471	222.5
338	219
89	228
292	220
382	219
238.845	563.646
78.5582	516.088
239	225
499.531	534.055
490	219
145.5	226.5
578	219.5
85	292
404.064	443.871
596	219
390.6	284.6
535.816	336.779
212.072	305.073
120	292
18	280
544	222
231	298
244.5	299
492.133	529.123
397.4	291.4
189.878	466.417
219	310
145.5	309
36	292
530	225.5
28	268
666	225.5
234.5	307
23	260
254	288
692	229
124.354	354.392
370	290
289.573	385.745
454.792	331.142
695.398	440.348
610.851	339.949
423.4	305.4
325.153	481.213
141.5	289
449	291
380.109	385.393
103.5	302
517.145	268.436
299	281
159	290
20	252
51	312
460.6	44.6
78	300
584	234
333	287
318	286
270	286
93	304
190	268
274.777	258.22
283	273
380	276
357	275
305.426	354.04
302.434	290.054
652.42	430.837
146.9	416.394
476	276
432.059	438.588
368.836	425.201
37	256
134.5	275
251	278
398.78	152.889
633	14
417	271
508	268
249.413	396.666
73	254
170	280
269.5	270.5
91	254
237	274
574.562	134.922
414	258
497	259
189	255
350	262
316.346	327.267
166	256
8	292
424.144	508.691
369.188	393.143
318	255
691.523	583.374
27	344
103.218	291.335
348.051	510.1
3.87507	206.435
441	379
42	348
59	352
190.5	371
513	22
109	356
6	324
90.5	362
608.033	378.347
547.441	330.438
564	390
506	370
706	391
480	368
420.973	385.745
638	393
367.075	683.773
50	368
67	372
225	354
588	398
497.77	395.961
3	336
304.017	257.868
574.567	320.926
336.074	324.801
101	372
73	376
31	324
197.628	264.209
642	407
122.241	296.971
189	358
207	362
56.3646	509.395
200.094	244.129
180	356
401.246	335.017
628	410
558.01	375.881
469	347
575.271	508.338
56	320
150.423	252.936
363	341
243.425	375.881
271	341
303.664	556.6
400	340
580	418
19.3753	467.122
86	328
129	338
684.83	375.529
462	338
342.063	480.508
310.5	333.5
498.827	505.872
10	376
395.609	227.924
212.424	331.142
76	340
388	328
382.927	575.624
621	433.5
298	326
117	344
584	432
410.053	416.746
343.12	263.857
167	322
103	340
279.709	578.794
236.027	523.839
262	330
626	439
159.5	325
577	443.5
164.514	183.185
352.631	280.414
329.028	309.653
383	441
582	317
412	444
442.814	311.062
277.948	293.448
53	420
173.5	437
714	319
19.5	412
632	324
48	428
640	324
554	327
426.962	427.314
666	327
591	328.5
17	404
411	433
324	424
242	420
364	424
620	334
443	429
462	426
68	440
714	331
243.777	326.915
622.477	327.619
8	384
167.332	190.231
579.851	162.048
710	337
29	392
194	416
329	415
542	341
164.514	283.584
195.5	429
495	417
133	426
552	344
14	392
472	416
102	432
229	422
386.098	323.744
640	344
387	417
373.416	398.075
344	408
57	384
690	347
72	392
231	402
578.794	493.895
155.003	302.607
349.461	304.369
79	396
578	355
281	411
311.414	317.051
609	20
453	403
151	406
423	401
109	384
184.5	407
170	408
212	412
236.731	512.566
19	432
217.004	398.78
275	401
186	412
528.418	342.767
[truncated: 6,246 more rows]

## Sheet: JC_10339
509	776
388.396	482.343
804.4	798.4
436	774
250.932	516.099
284	766
584	782
377	776
696	790
705	789
551	787
776	782
292	2.5
570	792
509	760
92	718
203	770
6	654
15	710
714	800
533.5	191
343.779	290.183
743	795
761.337	139.904
208	2.5
384	758
506.745	353.826
574.256	506.745
306	754
266	754
241.5	764
698	808
466	746
117	774
406.563	350.67
432.595	372.108
23.5	662
7.5	702
239	722
641.5	812.5
459.5	731
547.008	414.424
261	736
347	740
150.5	720
502	730
427.845	485.19
4	710
16	646
24	654
304.5	41
433	712
407	716
518.946	265.167
225.5	692
499	708
10	750
324	694
403	708
207	690
478	706
123	670
469	704
339	708
586.4	86.4
328	710
510.812	475.836
452	694
372.941	466.888
209	706
665.763	302.583
269	680
351.818	328.849
183.5	708
452	678
336	686
203	698
17	758
204.162	723.921
171	650
125	710
530.74	505.524
57.3443	393.276
134.4	671.6
376	662
165.4	624.4
204	646
475.5	667
324.5	669
456.721	420.118
242	646
169	666
396	654
251	674
143	666
291	652
489	656
419	660
118	686
249.4	651.6
411	660
623.467	810.954
50	694
471	652
315.067	426.47
356.412	346.842
579.95	4.06697
270.86	695.045
769	52
577.5	218
190	670
126	678
47	702
689.5	154
545	645
536	646
543.347	320.477
777	37
523	663
756	666
218	3
773	673
604	666
229.377	185.861
498.611	811.767
221.4	87.6
683	671
586	680
594	680
551.888	408.731
522	680
372.5	50.5
570	688
457.096	413.071
779	703
557	697
701	697
27	790
556.768	497.391
705.619	185.047
641	709
713.5	168
281.434	499.017
560.022	686.911
727	715
240.416	412.688
524.6	740.6
667.5	169.5
422.641	400.82
538	720
84	806
657.223	267.607
488.5	47.5
802	736
259	812
167.153	477.056
589.711	430.286
618.4	567.6
111	790
53	806
403.5	811
94	790
586	736
729	741
512.5	10
521.5	178
535.4	775.4
447	804
656	750
626	744
513	749
585	43
439	796
610	752
627	759
404	798
191.961	9.35403
606	756
222	782
681	43
577	757
681	765
564	762
519	763
619	767
247.5	804
608.5	765.5
406	778
662.51	85.8131
347.319	492.103
801	61
464.855	199.282
765.404	665.763
311.123	475.022
627.5	259
274.422	495.036
769	62
811.767	449.807
374.161	119.162
794.5	266.5
293.635	772.318
432.212	353.732
761	67
559.615	357.08
793	68
625	68
272.08	209.042
171.626	152.105
728.5	16.5
423.778	38.6362
464.448	122.823
653.562	527.079
239.951	638.921
451.027	3.66027
521	71
210.555	361.389
705	73
712	4
336.4	414.6
447.142	279.081
79.7126	641.361
612.079	330.645
645.022	697.486
389.335	438.72
352.5	69
383.922	225.717
34	4
495.764	457.534
374.405	316.981
386.362	614.113
385.89	325.403
712.127	346.506
236.6	113.4
661.5	243
785.739	455.094
585.5	244
414.424	483.563
187.894	763.777
135.023	433.946
567.749	361.554
483.156	511.625
363.686	300.902
304.731	310.473
501.051	294.449
689.352	260.286
492.917	248.085
273.707	195.215
260.5	89
356.5	89
736.528	126.076
605.5	386
346.913	584.017
474.706	346.076
657	93
601	94
569	95
743.849	143.157
569.376	761.337
440.5	85
561	97
484.783	253.372
805	98.5
607.199	247.679
407.104	459.974
386.6	310.4
15	5
755.5	415
302.583	518.539
633.5	420
458.754	560.022
462.415	472.175
430.298	411.922
284.281	120.382
61.4113	420.118
506.338	486.816
628.754	440.86
547.821	495.357
799.5	433
94.4	299.4
297.074	434.509
401.203	308.559
4.06697	173.66
535.62	552.295
593	75
209.042	164.306
657	77
601	77
750.356	567.342
180.574	595.405
793.059	316.004
570.189	555.142
152.511	698.299
61.818	533.993
99	6
152.105	290.788
502.271	474.209
67	6
125.263	281.841
553	83
641	83
625	84
515.5	355
363.686	308.176
347.319	618.586
316.215	318.895
431.912	537.654
414.6	614.6
481.936	274.114
745	85
618.5	358.5
728.801	124.043
334.6	614.6
513	88
6	6
119	5.5
402.4	583.4
387.038	367.897
763.5	518
233.525	377.851
753	124
281.841	485.19
545.788	433.132
266.387	700.739
366.366	331.528
568.5	527
400.597	537.654
582	536.5
261.913	464.448
713.347	523.012
648.5	543
637	129
525.046	268.013
747	129.5
594.184	758.897
587.5	550
777	132
486.191	374.405
799	545.5
749	555.5
462.821	429.065
316.215	251.135
138.277	416.865
129.33	325.358
156.576	308.176
582.5	577
442.5	116.5
583	585.5
567.5	586
242.713	377.851
121.196	659.256
733	579.5
780.045	680.404
604.5	587
655	138.5
801	138
336.339	571.003
473.395	278.181
721.5	600
284.5	112
418.5	113.5
537.654	590.931
381.482	729.615
785.739	378.635
316.817	61.0046
611.266	342.439
688	8
739	613.5
394.312	419.962
192.774	404.257
392.056	174.066
718.5	641
228.548	238.501
681	108
358.5	149
448.674	349.138
761	109
53	606.5
285.972	313.536
220.023	207.416
160	630.5
466	618.5
317	620.5
532.5	461.5
426.47	375.554
405.884	479.089
400.055	423.79
378.228	74.0189
27.6554	677.964
520	6.5
158.873	315.067
625.5	468
52	8
206.602	578.73
753	113
195.215	718.634
348.946	486.003
78	8
6	558.5
222	598.5
507	584.5
390.429	123.636
633.5	480
492.917	284.688
460	566.5
754.016	431.912
562.869	510.405
774.351	666.17
793	119
411.577	566.936
745.069	474.616
66.2916	497.391
752	7
245.5	520.5
533.993	638.514
56	550.5
557	121.5
569	122
458.5	523.5
537.5	508
738.155	405.884
673	123
657.5	508
605.165	217.583
272.5	182
340	765.5
569.783	679.184
665	186
194.808	641.361
225.6	439.6
273.722	331.911
406.5	181
333.5	758.5
641	194
628.5	802
548.5	810
518.132	14.6411
433.5	742.5
432	10
145.5	715.5
678	811.5
365	735.5
226	10
87	749.5
469	719.5
470.955	234.664
577	200
601	200
569	200
261.5	718.5
130.4	420.4
288.5	724.5
26.5	10.5
429	703.5
79.5	665.5
129.6	411.6
436.806	398.14
347	683.5
401	687.5
492.917	703.586
439.103	381.679
545	208
142.751	289.568
553.515	30.5023
69	653.5
507.965	187.081
379.855	539.687
17.8947	777.198
407	683.5
145.191	415.238
642.175	416.458
158.6	389.6
585.237	220.837
504.711	321.697
360	9
231.411	479.496
737	214
453.65	379.382
304.616	487.223
396.936	701.959
541	215
569	216
455	651.5
307.056	467.702
769	216
43.4	403.6
165.6	387.6
634.5	648
676	649.5
223.683	121.196
727	658.5
606.792	612.486
607.5	659
588	657.5
431.506	781.265
618.5	664
437.5	211.5
383.515	521.386
101.674	524.639
418.5	209
606.5	684
468	12
642	679.5
300.956	617.773
338.105	43.4211
558.395	462.008
238.6	357.6
615.5	691
598	691.5
798.5	708
303.803	778.418
555	167.5
577	168
87.4399	456.314
565	169
613.706	745.069
475.471	403.5
270.454	56.9376
677	173
276.5	202
335.74	344.162
765	175
778.5	736
342.248	377.851
68.7318	537.654
805	177
651.4	172.6
507.151	365.621
811.5	727
570	735.5
561	176
556.5	738
705	176
429.472	725.954
130.55	132.99
53.5	797.5
648.275	429.065
288	11
680.4	442.6
597	752.5
694	755.5
236	805.5
289	783.5
537	184
664.5	774
436.423	415.75
134.617	775.978
597	185
237.5	795.5
425.5	251.5
70	14
565	253
713	252
498.4	581.6
533	255
684.4	448.6
37	14
769	264
350.5	247
567	261
206.602	539.687
649	264
577	264
699.519	665.356
349.904	415.368
530	270.5
404	14
456.5	240
734	268.5
61.818	431.099
638	276.5
556.768	377.415
12	13
526.266	420.118
247.272	542.127
498.611	427.845
531	283
327.317	293.629
223.683	425.812
372.473	393.398
543	293
785	292
810.954	273.707
213.618	321.958
613	302
633.634	454.281
805.5	70.5
748.4	508.6
800	299.5
785.6	504.4
361.96	588.084
350.5	219
714.567	336.339
147.224	406.697
515	311
523	311
729	312
747	311
757	310
641	220
265.5	307
316.598	405.414
196.6	509.6
227.782	280.995
198	17
551.888	481.936
105	16
170	17
512.6	224.4
437.189	325.786
733	221
246.158	300.137
460.5	304
272.956	297.457
127.296	54.0907
356	17
455	300.5
298.222	409.625
449.439	334.208
591.744	456.314
671.05	332.272
81	307.5
290	293.5
565	231
416	291.5
732.055	401.41
264.76	797.94
154	16
649	232
426.5	282
38	311.5
240	291.5
284	287.5
570.189	52.0572
330.645	699.112
589	237
6	295.5
468.515	268.42
754.83	686.098
124.449	265.98
765	239
693	239
243	265.5
205.382	78.0858
589.711	16.6746
425.321	295.925
656.6	250.4
717	245
689	244
368	15
773	247
435.979	788.179
450	261.5
219.21	150.885
494.613	380.53
429.065	465.261
396.226	399.672
29.2822	738.969
449.056	403.883
440.251	290.566
558.395	237.511
184	371.5
711	385
444	21
463.635	543.347
31	19
297.702	563.682
808.514	433.946
516.099	605.979
767	393
54.4974	425.812
615	397
665	400
208	20
763	403
464	20
41.8898	518.946
412	20
114	21
647.868	757.27
694	412.5
655	409
153.732	240.358
785	420
661	414
475.836	422.965
462.821	486.41
329	346.5
763	419
419.962	386.656
443	336.5
339	332.5
535	425
18.5	21
38	327.5
255	341.5
354.115	375.554
466.075	690.165
103.708	703.179
131	345.5
348.756	367.514
527	429
736	25
685.285	68.7318
641	436
186	18
134.5	318.5
380.668	183.827
474	325.5
421.745	214.329
633.227	783.299
162.272	409.544
300.956	469.328
430.286	440.046
257.643	395.078
420.344	338.419
615	445
364.069	404.266
699	443
344	25.5
73	24.5
388.396	541.314
236	25
745	320
458	441.5
42.5	24
763	319
535	321
115	419.5
6	22
759.303	613.299
123	24
135	441.5
30	399.5
801	324
622.247	323.324
621	330
517	330
266	437.5
725	334
683	331
541	334
807	333
588	337.5
75.6	175.4
699	339
757	346
176	427.5
414.831	601.912
683.658	486.41
332.677	393.929
362.5	418
512	347.5
329.231	447.525
777	348
683	355
321.192	395.843
91	22.5
465.261	697.892
360	399.5
172.033	231.817
554.6	115.4
673	356
611	359
139.497	505.524
665	356
595.811	514.065
372.128	539.687
67.6	167.4
322.5	402
364	23
501.864	313.97
301.6	162.6
265.98	515.692
189.521	537.247
348.133	453.874
142	22
492.917	595.405
445.333	360.74
183.014	775.165
266.065	369.428
705	368
109.4	160.6
257.846	471.769
807	377
416.133	395.461
304	22
264	22
657	376
545.381	366.841
250	503.5
621	516
435.275	403.117
716	515
457.479	325.786
661	516
777	528
329.997	412.688
621	524
210	29
248.838	335.357
417.5	503
317.5	499
375.462	511.179
372.874	380.53
734	545
739	542
554	541
721	552
78.4925	63.0381
565.5	129
310.31	690.572
134	28
512	551
520	551
793	560
599	554
513.5	132
286.738	409.242
471.769	684.065
218.594	374.022
394.089	487.223
84	29
561	568
524	571
571.003	439.64
220.837	176.1
803	566
784	567
442.931	343.013
436	28
503.491	301.769
469.735	427.439
629	580
662	585
703	586
536	583
135	465.5
417.678	19.9282
209	469.5
169	469.5
656	591
63.5	26
468	27.5
742	593
514	589
530	589
729	592
222.805	253.049
323.106	437.572
576	33
782	585
696	599
408.477	244.244
415.644	465.261
537	600
614	601
717	596
811.767	192.774
524	603
242.798	114.689
177	477.5
668	611
406	465.5
552.701	463.635
741	604
809.5	142
142.5	446.5
544	615
684	619
774.758	87.0332
319.257	130.956
751.983	320.071
706	613
106.961	649.495
650	621
615	626
632	631
794.5	636.5
767	634
522.4	625.4
571	630
368.468	547.008
685	628
650	629
61.6	272.4
403.5	449
102.4	26.6
541.721	372.128
601.5	152
126	34
35	32
254	35
471	641
314	635
329.5	630
464	35.5
596.218	320.071
343.659	480.716
345	637
805	450
723	451
275.636	416.516
397	621
12	575
431.099	178.947
427.845	447.367
308	623
185	643
467.049	348.373
727	461
421	613
243.5	633
192	35.5
800	467.5
482	611
234	33
21	535
202	33
263	601
477.462	417.271
392	34
378	595
421	597
336	607
342	611
443.707	547.008
137	595
711	473
105.741	539.28
23.5	30
54	36
551	473
404	591
541	474
287	585
647	477
135	603
166	607
785.332	41.0764
493.324	806.887
567	477
505.118	417.271
120	543
800	483.5
197	555
624	479.5
188	551
147	547
162	31
231	555
399	577
142.6	569.4
27.5	631
413.611	559.209
335	577
345.31	390.484
554.328	528.706
768	28
171	555
425.5	566
212	551
149.6	565.4
503	561
304	31
485.596	298.516
229	571
382	547
362	547
6	32
710.5	625.093
390	547
363	561
208.5	565
444	31
577	492
114	30
486.191	354.881
350.5	556
83	567
493	541
456	543
174	519
100	575
244.832	677.557
591	501
176	527
495.764	299.736
623	501
234.5	517
83	575
357	541
246	30
183	523
689	500
15	32
349.76	516.099
180	535
340	519
402	523
501	525
649	504
576.4	298.6
725.141	83.3729
155.4	765.4
473	517
732.461	571.816
648.4	808.6
708	509.5
163	539
612.079	486.41
556	777
723	784
453	775
526	779
91.5	729
388	773
25.5	40
434.892	295.16
12	693
292	44
457.096	332.294
312	44
67.5	737
329	775
352	44
550.668	609.232
672.5	188
109	733
491	763
720.261	608.012
336	749
377	751
493.082	357.561
65.5	713
687.6	790.6
120	717
484.5	750
344	757
373	759
154.6	747.4
170	773
7	645
148	773
7	40
632	813
400	42
495.764	451.027
457.128	455.501
512	47
370.094	567.342
47.5	43
253	713
399.5	732
291.5	740
58	773
387.989	204.162
98	43
198	42
496	41
96	757
652.5	199
501	719
72	43
298	721
272	41
121	749
271	723
399.289	418.047
366.5	722
236	693
448.5	702
97	677
240.5	687
356	709
364	709
194.5	679
182	693
422	697
203	681
415	699
605.979	477.869
242	40
52	669
253.432	223.954
115	653
408	693
285	687
362.5	690
17	43
355	691
113	645
391	683
2	741
660.883	443.707
161	649
140	645
281	663
78	701
159.425	708.873
644.5	211
392	661
536.433	237.104
385	663
346.506	459.161
380.5	670
307	675
301.285	401.586
800	51
188	653
432	653
328	645
305.43	494.137
480	653
498.204	223.683
283.875	504.711
332	37
86	39
406.697	493.73
262.32	61.4113
92.5	689
80.1193	75.6457
70	693
38	40
42	49
728.5	154
491.697	438.826
27	48
730.5	646.5
800.5	156
738	647
536	653
120	50
709	658
4	805
762	655
699	656
682	655
373.639	433.743
794	671
565	666
669.017	145.598
685.4	637.6
673	670
806	667
625	678
73	52
78.8992	298.516
7.5	48
276	50
338.372	475.429
498.204	623.873
766	691
99	52
660	689
186	50
530	695
596	697
540	697
640	701
724	697
557	706
711	708
560	40
12.5	797
691	704
43	781
329.614	405.031
608	717
35.5	781
136	47
656	725
624	725
693	722
528	725
273.722	351.435
676	721
591	724
423.407	394.695
78.8992	499.017
103.5	785
79	44.5
212	48
635	728
58	46
244	48
340.5	798
346.076	434.509
687	748
796	753
617.773	436.793
558	747
562.055	450.62
484	805
208	789
282	801
480	46
358	809
342	809
673	758
241.171	488.443
204.569	593.371
313.918	375.554
807	748
227.399	312.77
89	48
179	785
688	765
577	766
450	785
399.377	603.945
740	761
498.5	786
397	791
706.5	774.5
315	787
217	793
520	773
221	801
159	809
354	785
786	767
577	774
303.965	433.36
799.973	530.333
120	58.5
400	60
536	62
368	59
109	57
62.5	58
312.343	734.902
510.812	435.573
46.5	59
406.18	373.257
591.338	519.759
297.702	450.214
432.212	385.124
194	57
508	58
230	57
287.942	808.514
592	65
774.5	273
247.306	411.922
68.3251	62.2247
300	56
776.5	288
344.066	548.228
484	56
420	56
10	60
52	54
360	54
284	54
584	71
547.414	377.008
204	53
781.672	607.199
650.5	303
579.137	378.228
173.66	191.148
552.295	521.792
389.209	454.687
264	53
37	56
376.602	609.232
588.5	310
160.645	553.515
122	70
604.759	542.127
19	65
38	67
152	71
416	74
286.315	464.041
716.194	454.281
94	70
332	74
264.6	198.4
811.767	807.294
426	71.5
736	54
276.401	338.419
388	72
687.725	324.138
210	73
46	71
552	55
560	55
759.71	680.404
290.949	327.7
252	67
233.525	245.775
189.114	722.701
263.768	411.539
104	73
350.287	301.285
436	68
241	69.5
328	68
408	67
117.535	733.275
684.5	237
397.4	218.6
190	65
28	72
160	65
212	66
175	64.5
204.047	367.514
536.433	629.16
401.41	231.817
220.837	51.6505
308	62
148	61
200.908	400.19
245.645	182.607
200	61
103	64
428	62
349.76	595.811
381.296	359.858
504.304	333.898
478.6	209.4
245.392	310.856
489.253	389.335
510.405	456.721
231.993	273.722
712	60
222	62
300	89
456	90
697.079	493.73
384	89
411.171	441.266
88	86
242	87
451.434	513.658
76	83
165	90.5
145.598	128.923
538.874	412.798
769.471	741.816
275.334	454.281
20	77
414.219	389.335
435.573	456.314
476	86
212	83
362.367	520.979
368	86
484.783	503.491
27.6	81.4
99	88
55.5	90
458.348	516.505
443.3	149.665
543.5	408.5
404	83
126	87
41	90
448	83
304	81
125	78
508	82
623.467	692.198
69	77
460	82
412.391	164.712
56.5	75
198	79
462.455	378.999
129.33	311.937
586.5	423
352	79
481.214	378.233
129.33	656.409
192	82
360	80
628.5	426
134	82
164	82
87.4	75.4
9	83
343.396	312.004
418.085	572.223
492	77
368	78
396	77
590.117	713.347
89.4734	310.717
436	77
602.5	439
50.5	82
209.789	337.271
95	80
444	75
120	103
772	75.5
81	102
417.678	564.902
455.501	482.343
304.348	407.711
728	76
575.07	349.353
130	105
632	76
506.745	297.296
245.645	496.17
70	100
191.961	472.582
282.144	416.899
226	106
20	96
378.999	354.115
436	104
260.705	284.058
418.085	432.726
536	80
102	106
66	107
603.132	276.961
478.276	596.625
252	103
208	103
31	92
8	94
272.19	237.353
61.818	67.105
51	106
689.352	739.375
616	83
238	96
157	95.5
136.244	477.056
90	94
188	98
536.5	356
164	98
420	97
24.8085	176.507
108	91
544	86
308	96
17	105
188.301	517.725
336.745	591.338
576	87
560	87
380.53	365.983
430.681	359.858
392.463	523.012
95.9805	451.027
48	97
194	91
265.4	689.6
28	102
553.921	348.946
156.576	325.786
435.166	442.486
59.5	99
98.5	96.5
39	98
328	91
508	92
126	96
411.922	361.389
436	123
746.5	518
175.693	2.03349
115	119
376.195	715.38
216	120
268	123
33	117
66	119
425.405	491.29
332	123
82.1528	503.491
85	119
787.772	334.712
13	115
715.5	533
180.98	153.732
105	116
724	539.5
525.859	277.367
513.658	420.931
528	551.5
193.588	445.74
76	123
23	111
796	129
123	122
312	116
57.751	446.147
2.44018	635.261
381.296	249.986
384	116
180	119
42	123
86	110
296	114
540	137
18	122
552.5	584
784	140
605.979	550.261
152	112
518	138.5
645.5	587
222	112
112	109
514.065	557.582
344	112
392	113
196	115
600	142
370.577	312.77
57	110
526	142.5
24	120
539.687	272.08
170	108
804	147
492.917	338.779
202	109
299.371	246.541
721	8
761	8
803	636.5
344.472	788.179
260	108
212	111
75	112
572	151
787.366	197.655
680.5	640
720	152
46	115
748	151
165.526	657.223
188	146
28.5	136
739.375	513.252
472	150
47	140
461	629.5
22	130
597.031	530.74
253.667	401
267.607	448.587
350	145
378	145
414	145
394	145
460	146
195	149
434	145
72	140
272	148
38	144
592	111
154	152
630.5	461
524.5	462
306	141
604	111.5
367.514	391.249
187	137
316	142
67	150
438.826	578.73
594.998	267.607
368	144
242	583.5
231	137
470	141
272.19	312.004
472	591.5
179	141
272	138
418	137
290	139
398	137
782.5	473
710.907	666.983
449.4	493.324
14	148
437.606	724.734
156	130
92.5	531.5
408	136
194	132
260.705	417.282
501	133.5
348	136
504	567.5
220	128
228	128
57	124
88	127
440	567.5
128	132
32	126
228.548	300.137
222	136
93.5	515.5
473	129.5
356	132
776.5	488
326.171	453.467
188	575.5
354.881	388.187
106	124
202	134
429.915	272.19
134	124
396.53	500.237
213	515.5
151	523.5
312	127
710.5	501
172	125
268	543.5
573.036	723.107
504	126
536	122
210	127
627.94	317.63
8	142
17	138
137.464	496.984
559.209	470.549
183	179
788	189
543.347	587.677
214	756.5
105	174
159.5	754.5
312	184
114.689	486.41
464	182
780	187
167	752.5
274.114	481.936
622.247	132.583
63.8514	307.87
501.5	759.5
330	179
239	185
354.498	434.892
424.998	470.955
424	180
474	752.5
37	176
708	808.5
713.753	300.956
516	193
524	193
783.5	796
705	11
472	178
220.5	183.5
441.017	297.84
355.453	652.749
649	11
70	182
107	184
56	180
296	176
336	740.5
480	174
195	171
340	176
214	176
482.343	414.424
696	200
488	172
404	724.5
339.951	338.802
157	175
520	200
98	178
462	171
130	176
250	174
26	154
89	180
94	668.5
309.707	438.337
509.998	360.334
261.5	695.5
192	164
255.5	690.5
501.121	360.24
15	180
115.502	425.405
292	168
441	694.5
259.066	527.486
55	154
88	154
309	161.5
98	156
336	162
509	163.5
224.903	616.96
129	167
154	168
344	158
52	164
614	212.5
506	672.5
403	674.5
75.5	167
406	157
80.1193	269.64
240	154
101	166
318	159
506.745	378.228
310.31	132.99
708	213
434.5	665.5
649.495	24.4018
90.5	163
532	215
462	155
697.079	381.482
502	155
83.5	680.5
594	217.5
181	161
327	156.5
607.605	469.735
157	159
198	158
692	217
454.281	577.103
342	656.5
532	153
780	155
332	216
331.865	453.874
165	211
32.5	204
87	210
115	208
620	155
535.213	707.246
341	217.5
656.5	37.5
355	212.5
595.5	664
559.4	383.6
98	206
312	212
558.395	516.505
384	212
181	217
205.578	323.106
553	9
24	196
187.081	194.808
504	210
15	188
529	685.5
247	203
51.4	217.6
641.768	164.306
70	218
746	686.5
589.5	690
498.204	308.276
40.5	216
258	203
452	206
252	210
139	207
334.712	531.146
229	209
96	214
175	207
298	205
601.5	702
394.903	129.33
451.84	668.203
370	205
379	204.5
350	205
37	186
750.5	715
591.744	557.175
668.5	713
543.754	727.581
322	199
254	196
70	192
480	200
355.86	509.998
780	171
407.51	45.9568
696	172
62	186
128	198
338.372	457.534
238.6	194.6
723	727.5
572	175
392	198
79	188
374	197
650.309	152.918
400	196
408	196
19	214
33	194
496	194
204	188
249	189
308	190
712	748.5
506	193
52	198
71.5787	315.19
141	189
768	184
404	788.5
338.036	441.4
432	188
624.28	608.419
506.745	692.198
386	189
260	780.5
467	786.5
336	186
327	186.5
231	193
528	184
490	187
21.5	206
175	245
590	252.5
132	244
338	249
562.055	352.2
33	236
656.002	393.683
508.778	528.3
455	250.5
104.114	256.626
244.018	712.94
792	252
79.4	625.4
81	242
242	244
342	245
400	246
509	247.5
374	245
39.4496	355.047
88	236
383	244.5
442	247
457.096	393.164
808	256
508.371	592.151
62	240
451	244.5
148	236
712	268
77	248
244.627	365.217
506.745	444.113
296	242
499.6	34.4
139	239
123	248
292	236
424	238
728	276
698	275
264	236
208	242
680	276
356.673	445.333
406	239
266.387	490.477
318	239
490.07	306.65
750	277
184.64	475.429
506.338	513.252
248	230
430.286	572.63
77	224
69	226
379.765	282.144
96	224
143	231
734	285
518	289
663.73	333.492
688	292
628	290
728	292
329	227.5
430	231
768	296
506	229
37	226
470	229
276	230
794	291
314	231
568	296
164	234
210.262	798.753
405.884	548.228
597	297.5
165	219
95	232
676	298
769	303.5
263	224.5
476	224
640	304
48	228
68	234
229	219
403	224.5
267.6	557.4
585	17
412	224
520	304
561	17
413.611	490.883
258	219
417.271	579.95
202.942	548.228
25	238
87	228
689	307.5
316	220
507.558	699.926
62.5	288
616.146	404.257
108	296
276.554	569.376
292.822	530.333
170	304
127	292
474.209	493.73
536	222
147.5	305
41.4831	333.492
297	299
386	302
64.5	282
446	302
188	308
264	300
273.3	767.844
572	225
220	312
237.104	493.73
272	304
677.964	405.477
604	227
696	226
772	225
114	312
224	288
372	292
243	286
158	284
591.744	477.462
321	291
209	282
429	291
720.261	292.009
13	252
135	286
393	291
682	229.5
315	297
258.026	229.696
434.509	377.468
406.563	250.752
364.807	476.649
510	290
640	230
17.0813	326.984
331.4	45.4
463	289
189	290
222	296
8	260
32.5358	793.466
[truncated: 7,453 more rows]

## Sheet: JC_10549
657	781
127	742
615	779
159.367	312.933
749.5	187
567	779
650	784
412	774
742	780
528	782
268	766
407.461	607.779
109.885	338.868
551	787
567	787
683	791
699	791
395	764
560	790
440	766
792	782
726	788
53.2361	161.073
378	770
709	785
735.5	786.5
226	2.5
645.5	191
24	686
440.5	43
68.5	714
464	758
319.075	477.76
461	752
692	794
173	762
600	798
88	726
442	746
214.5	760
230	766
410	746
282	754
111	718
470.5	745
692	802
102	718
330	754
295	756
140.5	776
155	714
306	730
86	766
333.749	245.705
32	750
225	722
139	722
348.765	418.04
219.5	716
463	724
584.232	457.284
379.5	715
300.5	717
624.842	350.812
470	722
333	720
267	724
247	730
189	738
474	714
373	720
100	670
409.85	370.946
326.583	291.775
393.128	453.531
244.5	688
601	49
464	702
472	702
518.711	533.043
200.659	326.583
360.5	709
28	766
280.513	360.709
316	710
98	654
499.5	691
337.5	679
609.5	208
143	698
461	688
25	758
399.953	490.386
204	694
145.6	603.6
362	690
285	688
353	688
299	692
505	680
450.118	291.775
48	686
64	694
249	658
351	668
257	664
265	664
29	742
192.81	339.551
139	650
234	654
275	668
418	674
411	676
62	686
98	710
305	672
99.3058	120.122
289	672
35	686
106	694
197	650
324.194	409.85
182	654
391	668
321	672
474.689	505.06
62	710
68	678
378	650
498	658
451.824	461.721
110	686
448.5	653
368	646
329	648
294	650
302	650
444	646
659.65	648.73
282.5	657
562.733	477.077
560	646
700	650
742	652
594	648
520.6	672.6
272	3
725.6	624.4
441.587	305.425
646	660
17.7454	738.48
526	660
568.4	633.6
780	674
773.5	157
519.6	638.4
370.264	486.633
754	672
780	666
712	670
513	677
151.518	347.741
671	683
721	685
708.108	564.439
680	678
728	678
475.03	366.169
513	685
673	693
781	681
424.5	50
580	690
731	687
581	697
547.376	388.009
596.4	686.4
623	699
604	706
204.413	198.953
761.5	168
476.054	489.363
569	40
701	705
721	717
84	798
587	711
602	712
681	717
126	806
493.799	437.492
526	716
625	717
371.288	177.112
402.001	755.884
729.5	172
488.68	448.753
738	720
568	726
23	3
503.354	542.257
384.938	404.731
513	41.5
549	729
540	730
474.689	283.926
651	727
677.5	177
546	736
144.693	489.704
651	735
713.4	570.6
645.658	749.4
617.5	178
718	748
775	755
360	798
193.834	478.101
665.451	444.317
372.653	520.417
276.077	443.634
488.5	46
622	748
245	786
596	754
629	753
790.01	292.457
407.802	653.848
565	761
439	788
369.24	407.12
253.213	733.703
779.431	487.656
581	761
669	761
210	806
255	802
648	774
286.315	404.731
674	776
344.5	45
692	770
146	806
741	769
455.919	497.553
287.68	282.902
521.5	256
671.5	257
772.606	133.432
609	63
567.852	367.534
239.904	505.743
523.488	448.412
313.4	393.6
117.6	137.4
249.8	458.991
521	65
617	66
377.43	325.9
431.69	248.094
419.064	625.183
675.006	378.113
312.25	221.135
593	69
513	69
537	70
677	69.5
425.548	534.75
345.011	391.081
625	72
501.648	495.164
333.067	480.49
368.558	751.789
576	4
464.11	520.417
330.337	372.311
220.111	424.865
577	74
615.286	310.544
403.366	432.031
422.135	508.814
665	53.5
310.885	423.159
382.89	394.493
146	4
593	54
287.68	492.093
214.992	453.189
402.4	328.6
549.424	474.006
468.205	114.662
290.751	347.741
223.523	208.849
119	4
305.766	387.327
40	4
329.313	338.527
753.154	361.732
228.642	374.7
429.643	510.862
634.056	217.039
521	57
504.719	441.587
347.4	359.344
232.737	446.364
315.663	369.24
371.288	337.162
621.5	243
38.792	801.885
217.381	671.253
240.586	435.785
248.435	428.278
7	4
488.5	62
548.741	402.001
356.272	502.672
407.461	505.402
399.953	483.22
761.5	380
310.203	464.11
635.5	387
476	5
400.5	88
396	5
404	5
509.156	578.772
410.532	389.374
593.105	405.413
328.289	405.413
777	95
274.4	260.6
166.875	421.452
372.5	86
99	5
577	98
582.526	311.568
790.01	662.38
420.087	357.296
80.8779	522.123
216	4.5
611.5	419
460.697	382.208
387.327	400.636
723.124	428.619
290.751	460.697
583.55	336.138
226.595	297.235
617	104
761.686	619.04
680	6
345.352	285.291
609	105
280.513	299.624
457.284	329.313
504.378	506.767
388.692	465.816
598.906	459.673
655.5	325
424.183	284.608
781.5	330
781.82	602.66
541	77.5
468.205	593.105
245.364	620.405
583.208	507.108
475.371	453.189
461.721	453.872
57	6
799.565	684.22
259.014	280.513
749	81.5
365.486	371.288
370.264	563.074
310.544	552.495
294.846	427.595
494.14	360.026
368.899	496.87
73.7115	2.04754
378.795	523.488
537	85
446.023	323.17
214.651	389.374
529	86
589	86.5
494.14	322.147
191.104	471.958
567.852	569.558
482.537	590.033
567.169	771.241
154	7
612	522.5
267.204	623.477
666.475	438.174
531.5	526
190.421	399.612
517.004	492.775
639.5	530
387.668	614.263
747.5	542
588.6	440.6
567.6	169.6
162.097	439.88
549	547.5
687.5	546
784.5	559
793	128
610.5	557
400.5	118
596.5	563
177.454	661.697
617	136
733	135
516	578.5
665	138
316.004	336.821
606.5	585
453.531	302.354
552.5	583
352.177	436.468
508.5	114
409.508	464.11
308.155	360.709
261.403	517.004
179.842	761.344
359.002	388.692
805	141
577.4	408.4
774.5	601
797	147
705	146
704	8
701	627.5
565	151
573	151
328.289	520.417
753	152
654.19	525.536
581	151
591.398	411.897
645	151
733	151
253.5	624.5
533.726	437.15
283.585	237.515
162.097	300.306
579.5	451
340.916	407.802
586.621	291.092
234	8
369.24	359.344
328.5	146
725.5	458
255	642.5
379	616.5
332	8
555.225	462.745
430.325	639.516
388	8
449	612.5
55.9662	480.49
793	113
60	622.5
334.432	278.807
84	630.5
418.5	141
471	600.5
688.315	456.943
504.5	142
358	610.5
116.5	634.5
713	113
334.773	759.638
673	114
84.6317	653.848
109	8
298.6	481.514
364.121	336.821
537	116
494.823	509.156
346.717	448.753
325.9	264.474
181	562.5
572.971	422.817
742.035	473.262
435	544.5
65.1801	737.115
355.931	673.3
338.868	478.442
17	606.5
711.5	501
657	121
565.5	502
385.962	766.805
569	122
321	516.5
617	122
643.5	507
221	538.5
31	590.5
45.7284	437.15
221	530.5
274.712	285.291
561.027	601.636
475	512.5
214	534.5
715	187.5
550	779.5
541.916	410.191
617	186
741	187
376.5	182
464	765.5
405.413	427.936
662.039	329.654
91	10
609	188
707.767	698.553
218.405	440.904
626	791.5
76	10
235.412	686.941
91	717.5
251.165	296.894
42.5	733.5
48	10
410.5	181
326	745.5
785	190
426	745.5
638	803.5
398.588	426.23
515	193.5
661	193
148	773.5
499.6	320.782
31.5	9
709	195
440	10
777	198
364	10
454.5	175
312.25	292.457
219.77	273.688
563.757	281.878
224	10
254	10
13	9
641.563	596.176
685	199
18.0866	237.174
734.726	258.673
367.193	274.371
347	699.5
127	9
637	203
459	707.5
228	685.5
393	687.5
281	679.5
407.5	164.5
266.5	163
469	687.5
415.992	371.97
709	209
557	211
654.872	702.307
408	661.5
490.728	185.303
101	701.5
280	9
688	12.5
613	215
117	693.5
739	215.5
587.986	596.859
148.447	175.747
653	153
118	12
65	12
749.4	584.232
752	653.5
549	664.5
601.977	399.953
685	157
416.5	214
559.662	295.529
693	159
696	669.5
576.383	229.666
349.788	392.787
472	12
189.056	673.641
669	165
449.436	312.933
423.159	263.109
486.291	536.797
241.4	354.4
363.439	1.36503
432	11.5
91	797.5
401.66	253.895
535.5	715
293.822	417.016
551.471	157.661
721	172
742.5	732
418.04	531.337
177.112	707.767
555	177.5
416.334	261.062
305	799.5
575.701	237.515
668.523	546.353
720	765.5
224	797.5
537	252
723.124	422.817
529	254
517.687	585.256
468.887	515.298
66.5451	228.642
353.542	19.4517
705	260
552	15
625	256
563	259
760	15
759	257
527	261
713	264
342.281	385.962
150.494	319.075
327.607	619.723
22	13
705	268
791	269
739	267
752.472	444.317
561	268
566.487	447.729
666	270.5
713	272
583	269
801	268
675	275
533	274
172.676	715.616
25.4	718.4
240	14
665	280
248	14
609.144	339.551
589	282
705	284
405.6	761.6
789	286
165.51	473.665
689	284
4	14
775	289
181.89	231.372
521	288
548.4	383.232
719	293
673.983	461.38
668.523	454.554
413.945	527.925
767	301
620	297.5
237.515	339.551
720	17
797	298
737	304
340.233	634.738
561	304
423.4	547.6
585	304
743	309
528.266	321.464
442.61	595.835
134	13
476.395	469.228
784	307.5
548.059	462.062
433.396	456.943
478.101	263.792
211.921	252.53
329.996	777.725
526.901	338.186
589.692	495.846
533	225
672.276	328.289
707.426	386.644
676.371	194.175
56	16
470.5	298
200	287.5
709	231
629	231
284.5	296
467.181	89.7506
121	307.5
407.5	293
667.158	423.159
674.324	419.405
705.5	56
156	16
111	17
536	13.5
412.5	288
196	16
609	234
85	17
364.463	578.089
65.1801	361.732
522.123	410.532
65	259.5
97	263.5
448	275.5
363	280.5
101	15
424	15.5
561	238
456.261	491.41
705	238
657	238
404.731	287.68
793	242
620.747	614.945
713	240
40	15
205	273.5
293.481	405.755
390	265.5
185.985	261.403
313.274	332.043
68.9339	557.614
402.001	524.512
330.678	691.728
355	256.5
769	244
633	246
709	247
48.1172	698.894
523	247.5
333.5	253.5
4.7776	648.047
500.624	573.653
168	15
519.393	235.467
407.802	492.775
381.525	472.982
620	381.5
173.359	472.3
48	20
444.999	359.685
468.546	468.546
699	387
761	388
148	21
370.946	280.855
64	20.5
370.5	378
575	393
94	20
723	395
709	394
638.492	629.96
9	315.5
13	18
318.734	231.031
212	20
536	23
173	353.5
672.276	434.761
446.364	625.865
31	18
699	407
465.133	292.799
607	405
183.255	444.658
620	409.5
423.5	302.695
374.359	360.026
505	346.5
254	19
655	417
487	344.5
613.58	587.303
327	344.5
468	19
333.067	319.417
462.403	484.926
591	425
781	422
579	427
513.251	380.502
791	425
680	431.5
701	430
222	18
576	25
313.274	377.089
552	25
239.904	560.003
329.996	180.525
582.526	437.492
623	437
291.5	329
277	318.5
470.252	367.875
64	335.5
277.442	365.828
296	18
215	325.5
74	19
582	444.5
175	433.5
156	25
465.5	443
241.951	483.902
648	18
230	25
40	24
591	321
741	326
665	324
310.885	457.626
778	322.5
438.5	430
306.108	411.556
194	24
493.799	371.288
689.68	61.7675
579	331
3.5	23
422	421.5
643.952	649.753
779	343
437	418.5
500.283	437.15
341.94	543.622
80	25
651	339
227	425.5
300.647	358.32
248.094	209.532
596.176	267.204
33.4432	565.804
375.041	353.884
23	22
613	346
665	344
368	24
604	345.5
649	348
246	23
697	348
209.873	80.5367
571	355
689	352
375.041	316.004
630	356.5
498.5	402
199.635	234.102
330.337	428.278
807	369
306.449	434.761
484.244	330.678
733	370
237.515	422.135
164	22
713	368
103	23
176	391.5
631	373
412.5	384
248	395.5
201.683	391.763
593	372
746	374.5
509.156	365.828
794.446	434.42
473.6	168.6
386.303	469.57
288	22
216.016	466.84
371.288	210.556
389.374	364.121
662.6	539.6
616	30
589	516
752	519
300.306	280.855
619	518
520	519
680	30
793	528
683.5	525.5
14	27
799	514
189.398	67.9102
630.643	238.539
706	525
697	528
609	528
523	526
284.608	421.452
692	523
612.4	756.6
782	537
312.591	801.954
426	497.5
26.618	571.947
762	541
592.422	476.395
206.119	686.609
536	31
509	494.5
726	553
624	31
673.641	411.897
180	479.5
774	561
543	554
805	548
210	28
545	560
581	564
605	564
613	564
607.096	411.897
743	562
505.5	483
659	574
750	577
195.199	692.069
373.676	414.969
98	29
522	573
725	572
286	485.5
587	574
635	574
780	587
462.5	478
440.904	454.554
252.871	199.635
467.181	535.432
794	581
556	595
649	600
678	601
714	597
142	27.5
560.4	587.4
796	611
257.5	467
649	608
585.5	144
642	605
359.002	682.173
655.6	36.4
454.896	340.916
666	613
552	34.5
59	27
655	626
220	26
496	455.5
688	623
676	635
344	26
89	27
753	632
68	27
162	455.5
61	475.5
312.5	452
703	642
388.351	201.683
114	27
663	642
124	27
30	28
693	644
629	644
768.511	478.442
163.5	617
456	36
200	623
286.315	334.432
715	447
223	627
360.026	698.894
75	33.5
262	635
448	639
382	643
296	36
98	599
186	623
306	643
120.5	595
207	619
644.635	228.983
751.789	293.14
108	33
116.6	251.4
177.454	268.911
356	35
654	460.5
112	583
80	591
104.5	579
40	34
198	631
798	456.5
337	621
128	36
289.386	498.235
773	458
489	613
427.595	374.7
563	463
224	591
160	32
136	583
430.325	724.147
212	591
337	597
297	605
464	599
524.853	442.61
693	470
33	623
800	27
373	605
280	34
315	609
260	32
75	615
217	603
159.5	601
362.415	268.228
83	35
693	478
304	33
231	595
90	623
65	35
208	599
58	631
89	535
431.008	445.682
385.279	344.328
182.914	403.366
155	547
318	563
556.249	384.255
31	639
544	28
260	567
525.877	293.822
461.5	566
226	551
421	565
49	30
448.5	568
446.023	300.989
474	563
276	575
22	639
803	483
671	485
123	527
691	491
699	491
188	567
8	631
233	571
376	31
761	488
571	491
99	527
661	494
398	547
474.689	304.06
442	547
188	575
439.198	412.239
7	32
134	575
30	615
256.284	238.88
753	492
240.245	267.546
483.6	229.6
422	539
82	567
22	599
520	29
158	519
404	543
27	607
513	500
521	500
132.408	179.501
219	515
40	559
680	503.5
154.931	782.844
137	523
170	527
88	575
34	559
704.013	321.123
650.436	439.539
288	30
711.6	799.4
763	507
614	504.5
166	535
141	531
174	535
772.4	804.6
695	505
101.5	547
22	33
496	519
56.5	567
21	591
340.5	528
126	551
72.3465	724.83
554	510.5
265	525
553.178	712.203
462	515
111	42
234	757
784	45
157	745
279	763
176	749
37	717
53	725
8.53143	420.77
70	733
459.673	303.378
91.1156	566.145
376.407	108.178
151	753
368.558	742.575
487	763
650.095	406.096
32	725
571	792
615	796
306.5	746
438	753
683	800
496.87	278.466
254	773
537	798
378	745
269	751
733	794
544	46
133	769
143	769
476.5	750
155	769
220	765
647	804
185	769
14.5	37
182	717
435	739
482.879	386.644
31	38
500	741
340	733
461	743
120	44
374	729
493	735
156	41
149	721
624	47
352	42
40	43
439.5	732
87	44
505	727
300	741
257	743
532.4	294.4
105.5	753
556.249	754.519
573.312	379.478
456	717
274	721
342.622	442.952
472.641	291.092
388	717
697.871	280.172
57.5	37
464	40
242	693
467.522	436.809
232	693
109	669
133	681
409.5	704
361.05	326.242
298.941	402.342
18	765
448	39.5
265.4	248.6
389	695
21.5	773
93	38
141	689
113	661
292.5	710
539.869	465.475
312	40
234	40
244	40
107	653
172	701
6	41
200	40
427	691
206	709
446	681
176	40
129	705
372	39
337	687
344.67	797.859
200	701
289	663
386	673
386.985	776.019
48	39
102	40
203	657
505	671
512	51
406.778	366.169
526.5	212.5
283	667
388	661
389.716	374.018
184	37
269	671
87	709
133	657
22	42
296	677
246	645
504	37
199	673
253	673
505	655
170	661
139	665
289	655
379	659
145	673
182	677
88	693
324	653
505	647
439	651
275.5	660
103	685
602	647
677	650
116	50.5
144	51
640	645
541.916	312.591
73	50
623.477	1.02377
701	658
447.729	456.943
786.597	776.019
570	655
544	37
222	51
30	47.5
575	660
350.812	192.81
81	49
798	675
558	667
512	669
520	38
106	49
527	676
620	681
635	680
580	681
604	681
159.026	2.3888
428.278	234.102
798	691
528	685
636	689
489.704	433.738
480	50
646	691
767	692
592.763	509.838
747.5	687.5
549	690
621	690
556	697
328	49
14	46
15	805
513	702
63.5	52
348.765	386.644
520	709
784	701
552.495	496.87
21	52
649	718
727.56	769.535
448	48
633	718
568	717
761	726
772.5	712.5
6	50
99.5	801
671	732
89	781
575	732
33	797
57	46
413.945	800.589
745	742
68.5	785
650	743
616	741
630	747
746	751
555	744
525	746
290	793
259	795
350	793
662	747
370	793
523	752
502	801
410	793
208	44.5
704	757
319.075	290.068
351	803
479.125	257.649
450.5	794
243	777
486	793
393	799
220	781
97	47
48	48
291	779
320	781
192.6	307.4
354.907	542.599
573.653	801.272
469	791
255.943	210.556
138	797
657	2.5
472.5	782
354.907	496.87
518	771
364	789
759	772
182	46
502	777
300	60
429.643	210.556
81	58
627.572	295.529
30	56
338.868	464.792
140	60
679.784	547.718
48	58
505.06	548.4
250	60
13	56
487.315	321.123
431.008	311.909
549.765	372.653
328	58
307.473	515.981
198	57
247.411	49.4823
150	58
273.006	424.865
289.727	716.64
413.945	377.772
120	59
573.312	33.4432
90	54
39	53
409.85	404.39
539.869	128.995
352.86	511.886
232	56
488.339	474.006
528	70
491.41	379.819
223.865	596.859
800	72
488	54
766.122	112.274
199.635	477.419
392	54
100	56
608	72
4	59
720	73
785	4
344	53.5
472	53
169.946	402.342
704	74
55	56
91	69
30	66
465.816	650.436
238	72
357.979	202.365
125	69
230	71
800	53
76	70
93.1632	456.261
436	73
441.587	400.977
295.529	347.058
355.249	491.751
584	54
396.882	334.773
155.954	511.886
409.508	350.471
122.511	95.2107
115	67
206	73
545.329	395.858
359.344	332.043
13	65
154	74
40	71
444	70
724.83	519.734
212	67
636.103	580.478
767.487	787.621
254	70
348	67
412	68
22	61
101	72
180	70
541.234	365.145
65.6	68.6
284	64
247.411	254.236
463.086	637.127
244	66
435.103	333.408
40.5	62
156.637	110.909
358.32	582.867
340.575	250.141
476.395	519.734
556.931	183.596
63	62
337.844	574.336
130	61
83	64
505.402	401.318
282.561	347.4
680	59
396	62
106	65
56	66
95	63
463.768	394.493
194	62
45.5	66
393.811	438.515
5	77
300	89
121	86
176	87
468.205	585.938
63	83
236	87
130	89
734.5	389
72	84
571.264	285.291
200.659	663.404
148	90
582.5	393
324	88
112	83
265.157	482.196
106	90
250	84
424.865	309.52
82	89
460	86
14	75
22.5	78
204	86
524	97.5
47	89
97	87
648.5	412
56	89
297.235	379.819
568	99
394	83.5
95	77
127	78
32	75
68	77
242.634	377.43
58	75
688	101
50	75
353.542	695.141
364	82
452.507	409.85
736	102
584	102
486.633	398.588
320	80
242	81
706.6	31.6
224	76
246	76
372	77
136	75
256	77
568.193	496.87
528.266	388.692
444	78
356	78
771.923	508.132
280	78
11	84
87	82
339.209	560.003
53	82
419.064	500.624
102	80
680.125	361.732
78	79
582.6	225.6
178	78
190	78
31	83
83.2667	738.139
42	82
20.5	84
340	106
370.264	618.358
712	75
240	104
536.456	497.212
632	76
508	105
184	106
784	78
420	105
174	107
760.662	734.385
138	107
375.041	262.768
222	106
70	101
50	105
799.224	407.461
198	101
113.4	575.6
8	92
609.485	604.025
59	104
82.2429	561.368
95	104
476.054	394.493
232	103
256	100
127	104
40.5	107
18	92
288	101
104	104
28	91
154.589	252.53
724.5	350
238	97
31	107
371.97	215.674
679.784	249.8
162	95
312	98
440	99
482	98.5
200	95
706.5	355
298.259	722.441
364.804	207.484
152	97
388	98
222.158	525.877
115	92
90	91
372	95
67	92
643.5	362.5
272	97
142	99
134	99
138	91
61	97
358	93.5
448	94
109	99
52	97
44	97
328	94
8	101
244	91
518.369	313.956
208	94
76	95
341.94	431.008
34	98
86	97
594.129	761.344
424	91
288.362	311.568
174	94
17	101
15.0153	403.707
256	122
466.157	185.644
476	123
769.5	527
214	120
225	120.5
146	121
246	120
508	122
20	115
53	119
776	127
784	127
384	121
281.537	311.909
123	117
640	126
732	531.5
392.446	308.155
73	117
534.75	415.31
130	123
91	117
6	108
115	116
312	118
138	116
556	129
536.456	428.96
484	119
588.327	214.651
14	108
163	117.5
548	131
198	116
500	118
44	121
636	133
672	134
37	122
432.031	429.984
33.4	329.4
154	119
407.461	273.688
575.701	275.053
83	121
464.451	571.606
285.291	306.449
66	110
130	112
242	113
228	113
544	138
464.11	137.527
121	110
284	115
476	114
728	142
319.075	637.809
384	113
450.801	415.31
306.108	376.748
182	114
510.862	596.859
182.573	293.822
276	113
116.369	472.641
252	114
368.216	342.281
111	108
568	144
106	115
11	116
512	146
721	614.5
300	110
616	146
542.257	784.209
56	112
545	622.5
47	113
715	620.5
526.218	204.754
719.5	633
682	629.5
28	117
193	109.5
423.159	785.915
268	109
543	640.5
82	113
461.721	398.588
452	152
778.5	451
434	151
700.5	450
43.5	138
151	145
760.5	448
27	136
175	145
77	142
304	150
263	150.5
232	146
11	132
176.089	202.707
720	109
478	149
314	643.5
470.935	236.491
110	142
369	637.5
238	152
337.503	428.278
182	150
180	631.5
498	147
60	142
455.5	616.5
372	148
254	150
684.562	326.583
20	132
455	146.5
364	148
7	124
740.5	466
292.116	439.198
120	152
28	127
187	137
165	579.5
296.894	558.297
469.228	409.167
561.4	204.4
127	150
76.5	151
92	152
2.5	132
143	139
168	140
800	112
432	142
246.5	581.5
17	124
240	144
39	631.5
348.765	499.6
231.372	407.461
581.6	360.6
103	148
450	139
136	142
36	150
53	152
379	593.5
61	150
216	142
153	129
402	571.5
180	130
190	551.5
278	133
13	148
418	133
170	132
572.971	399.271
404	134
291.092	422.476
272.323	759.297
51	127
776	119
493	131.5
382	129
61	127
511	130.5
478	131
6	140
376	132
290	555.5
75	125
22	148
308	132
316	132
121	124
480.49	494.823
44	130
5	150
713	7
29	144
75	134
804.5	502
74	567.5
700	121.5
416	126
108	134
92.5	135
36	132
95.552	464.451
92.6	124.6
800	123
126	132
84	130
386.985	482.879
52	136
376	124
68	130
452.848	622.794
329	525.5
456	519.5
552.5	44.5
147	744.5
140	180
668	189
76	176
338	185
554.201	421.794
207	179
185	752.5
216	184
519	795.5
249	185
94	170
126	172
186	182
163.5	762.5
518.5	803
576.5	46
102	170
345.011	480.831
61.5	174
236	182
29	162
20	164
364	180
424	176
485	177.5
163	171
178	170
258	175
786.4	198.6
547.035	540.892
187	173
334	177
52	178
44	180
704.013	360.709
435.785	384.938
216	176
388	172
145	728.5
92	178
410	173
123	180
60	184
518	200.5
286.315	759.979
181.549	743.599
12	158
294	173
529.631	539.186
223	175
502	712.5
289	726.5
452	170
238	174
165	163
468	708.5
321.805	608.461
188	162
368	166
724	203
106	676.5
321.5	695.5
218	162
45	156
92	160
77	160
306	680.5
712.5	50
379.819	415.31
668	207
226	168
421.452	376.748
104	644.5
330	165
390	680.5
99	154
149	169
398.929	402.683
710.497	438.515
258	165
332	158
502	161
174	154
472	160
149	153
143.669	73.3703
260	158
197	153
166	156
456	158
324	160
274	159
535.091	385.962
229	153
378	672.5
142	156
44	164
443	666.5
220	154
724	213
133	157
8	174
268	154
196	160
346.376	412.921
498.5	649.5
252	158
258	656.5
58	700.5
470	153
350	155
60	166
716	217
464	218
421.452	331.019
165	211
386.303	584.232
15	196
274	217
711.5	660
727.5	660
155	213
318	217
39.5	206
[truncated: 8,837 more rows]

[truncated: 36 more sheets: JC_10567, JC_10591, JC_11068, JC_11103, JC_11159, JC_11295, JC_11314, JC_11321, JC_11350, JC_11354, JC_11364, JC_11409, JC_11441, JC_11442, JC_11444, JC_11469, JC_11538, JC_11575, JC_11584, JC_11591 …]
